# Supplementary material for: Tetra­ethyl­ammonium 2-[bis­(4-hy­droxy­phen­yl)meth­yl]benzoate
Source: Acta Crystallogr Sect E Struct Rep Online. 2011 Nov 2;67(Pt 12):o3148. doi: 10.1107/S1600536811045016 (PMC3238821; doi:10.1107/S1600536811045016)
Supplement: Supplementary file 1 [file e-67-o3148-sup1.cif]

##############################################################################
#                                                                            #
# This CIF contains the data in a paper accepted for publication in          #
# Acta Crystallographica Section E. It conforms to the requirements of       #
# Notes for Authors for Acta Crystallographica Section E, and has been       #
# peer reviewed under the auspices of the IUCr Commission on Journals.       #
#                                                                            #
# Full details of the Crystallographic Information File format               #
# are given in the paper "The Crystallographic Information File (CIF):       #
# a New Standard Archive File for Crystallography" by S. R. Hall, F. H.      #
# Allen and I. D. Brown [Acta Cryst. (1991), A47, 655-685].                  #
#                                                                            #
# The current version of the core CIF dictionary is obtainable from          #
# ftp://ftp.iucr.org/pub/cif_core.dic.                                       #
#                                                                            #
# Software is freely available for graphical display of the structure(s)     #
# in this CIF. For information consult the CIF software page                 #
# http://www.iucr.org/resources/cif/software.                                #
#                                                                            #
# This file may be used for bona fide research purposes within the           #
# scientific community so long as proper attribution is given to the journal # 
# article from which it was obtained.                                        #
#                                                                            #
##############################################################################
data_I
_audit_creation_method     SHELXL-97
_chemical_name_systematic
;
Tetraethylammonium 2-[bis(4-hydroxyphenyl)methyl]benzoate
;
_chemical_name_common     ?
_chemical_formula_moiety     'C8 H20 N +, C20 H15 O4 -'
_chemical_formula_sum     'C28 H35 N O4'
_chemical_formula_iupac     'C8 H20 N +, C20 H15 O4 -'
_chemical_formula_weight     449.57
_chemical_melting_point     ?
_symmetry_cell_setting     triclinic
_symmetry_space_group_name_H-M     'P -1'
_symmetry_space_group_name_Hall     '-P 1'
loop_
    _symmetry_equiv_pos_site_id
    _symmetry_equiv_pos_as_xyz
    1 x,y,z
    2 -x,-y,-z
_cell_length_a     9.559(2)
_cell_length_b     10.406(2)
_cell_length_c     14.087(3)
_cell_angle_alpha     83.390(3)
_cell_angle_beta     78.711(3)
_cell_angle_gamma     63.463(3)
_cell_volume     1228.7(4)
_cell_formula_units_Z     2
_cell_measurement_reflns_used     5859
_cell_measurement_theta_min     1.47
_cell_measurement_theta_max     24.50
_cell_measurement_temperature     298(2)
_exptl_crystal_description     'block'
_exptl_crystal_colour     colourless
_exptl_crystal_size_max     0.28
_exptl_crystal_size_mid     0.16
_exptl_crystal_size_min     0.16
_exptl_crystal_density_diffrn     1.215
_exptl_crystal_density_meas     ?
_exptl_crystal_density_method     'not measured'
_exptl_crystal_F_000     484
_exptl_absorpt_coefficient_mu     0.080
_exptl_absorpt_correction_type     none
_exptl_absorpt_process_details     ?
_exptl_absorpt_correction_T_min     ?
_exptl_absorpt_correction_T_max     ?
_exptl_special_details     ?
_diffrn_ambient_temperature     298(2)
_diffrn_radiation_type     MoK\a
_diffrn_radiation_wavelength     0.71073
_diffrn_radiation_source     'fine-focus sealed tube'
_diffrn_radiation_monochromator     graphite
_diffrn_measurement_device_type     'Bruker APEXII'
_diffrn_measurement_method     '\w scans'
_diffrn_detector_area_resol_mean     ?
_diffrn_reflns_number     5826
_diffrn_reflns_av_R_equivalents     0.0268
_diffrn_reflns_av_sigmaI/netI     0.0542
_diffrn_reflns_theta_min     1.47
_diffrn_reflns_theta_max     24.50
_diffrn_reflns_theta_full     24.50
_diffrn_measured_fraction_theta_max     0.948
_diffrn_measured_fraction_theta_full     0.948
_diffrn_reflns_limit_h_min     -11
_diffrn_reflns_limit_h_max     11
_diffrn_reflns_limit_k_min     -12
_diffrn_reflns_limit_k_max     11
_diffrn_reflns_limit_l_min     -11
_diffrn_reflns_limit_l_max     16
_diffrn_standards_number     0
_diffrn_standards_interval_count     0
_diffrn_standards_interval_time     0
_diffrn_standards_decay_%     0
_refine_special_details
;
Refinement of <i>F</i>^2^ against ALL reflections. The weighted <i>R</i>-factor
<i>wR</i> and goodness of fit <i>S</i> are based on <i>F</i>^2^, conventional
<i>R</i>-factors <i>R</i> are based on <i>F</i>, with <i>F</i> set to zero for
negative <i>F</i>^2^. The threshold expression of <i>F</i>^2^ >
\s(<i>F</i>^2^) is used only for calculating <i>R</i>-factors(gt) <i>etc</i>.
and is not relevant to the choice of reflections for refinement.
<i>R</i>-factors based on <i>F</i>^2^ are statistically about twice as large
as those based on <i>F</i>, and <i>R</i>- factors based on ALL data will be
even larger.
;
_reflns_number_total     3869
_reflns_number_gt     2847
_reflns_threshold_expression     I>2sigma(I)
_refine_ls_structure_factor_coef     Fsqd
_refine_ls_matrix_type     full
_refine_ls_R_factor_all     0.0702
_refine_ls_R_factor_gt     0.0513
_refine_ls_wR_factor_gt     0.1221
_refine_ls_wR_factor_ref     0.1362
_refine_ls_goodness_of_fit_ref     1.040
_refine_ls_restrained_S_all     1.040
_refine_ls_number_reflns     3869
_refine_ls_number_parameters     298
_refine_ls_number_restraints     0
_refine_ls_hydrogen_treatment     constr
_refine_ls_weighting_scheme     calc
_refine_ls_weighting_details
         'calc w=1/[\s^2^(Fo^2^)+(0.0673P)^2^+0.0071P] where P=(Fo^2^+2Fc^2^)/3'
_atom_sites_solution_hydrogens     geom
_atom_sites_solution_primary     direct
_atom_sites_solution_secondary     difmap
_refine_ls_shift/su_max     0.000
_refine_ls_shift/su_mean     0.000
_refine_diff_density_max     0.216
_refine_diff_density_min     -0.223
_refine_ls_extinction_method     none
_refine_ls_extinction_coef     ?
loop_
    _atom_type_symbol
    _atom_type_description
    _atom_type_scat_dispersion_real
    _atom_type_scat_dispersion_imag
    _atom_type_scat_source
    'C' 'C' 0.0033 0.0016
                         'International Tables Vol C Tables 4.2.6.8 and 6.1.1.4'
    'H' 'H' 0.0000 0.0000
                         'International Tables Vol C Tables 4.2.6.8 and 6.1.1.4'
    'N' 'N' 0.0061 0.0033
                         'International Tables Vol C Tables 4.2.6.8 and 6.1.1.4'
    'O' 'O' 0.0106 0.0060
                         'International Tables Vol C Tables 4.2.6.8 and 6.1.1.4'
_computing_data_collection     'APEX2 (Bruker, 2007)'
_computing_cell_refinement     'SAINT (Bruker, 2007)'
_computing_data_reduction     'SAINT (Bruker, 2007)'
_computing_structure_solution     'SHELXS97 (Sheldrick, 2008)'
_computing_structure_refinement     'SHELXL97 (Sheldrick, 2008)'
_computing_molecular_graphics     'SHELXTL (Sheldrick, 2008)'
_computing_publication_material     'publCIF (Westrip, 2010)'
loop_
    _atom_site_type_symbol
    _atom_site_label
    _atom_site_fract_x
    _atom_site_fract_y
    _atom_site_fract_z
    _atom_site_U_iso_or_equiv
    _atom_site_thermal_displace_type
    _atom_site_calc_flag
    _atom_site_refinement_flags
    _atom_site_occupancy
    _atom_site_disorder_assembly
    _atom_site_disorder_group
    O O1 0.42741(18) 0.45947(17) -0.14441(11) 0.0574(6) Uani d . 1.000 . .
    O O2 0.67184(17) -0.29161(15) 0.38711(11) 0.0530(5) Uani d . 1.000 . .
    O O3 -0.24103(17) 0.47994(15) 0.27934(11) 0.0505(5) Uani d . 1.000 . .
    O O4 -0.03207(17) 0.36798(16) 0.35336(11) 0.0489(5) Uani d . 1.000 . .
    C C1 0.2330(2) 0.1947(2) 0.19965(15) 0.0363(7) Uani d . 1.000 . .
    C C2 0.2886(2) 0.2563(2) 0.10391(15) 0.0385(7) Uani d . 1.000 . .
    C C3 0.1892(2) 0.3242(2) 0.03587(15) 0.0414(7) Uani d . 1.000 . .
    C C4 0.2324(2) 0.3936(2) -0.04585(16) 0.0432(7) Uani d . 1.000 . .
    C C5 0.3781(2) 0.3957(2) -0.06298(16) 0.0435(7) Uani d . 1.000 . .
    C C6 0.4786(3) 0.3305(3) 0.00415(17) 0.0511(8) Uani d . 1.000 . .
    C C7 0.4327(3) 0.2632(2) 0.08658(17) 0.0490(8) Uani d . 1.000 . .
    C C8 0.3606(2) 0.0671(2) 0.24511(14) 0.0361(7) Uani d . 1.000 . .
    C C9 0.4846(2) -0.0451(2) 0.19308(16) 0.0434(7) Uani d . 1.000 . .
    C C10 0.5900(2) -0.1630(2) 0.23912(16) 0.0436(7) Uani d . 1.000 . .
    C C11 0.5743(2) -0.1733(2) 0.33854(16) 0.0390(7) Uani d . 1.000 . .
    C C12 0.4550(2) -0.0610(2) 0.39170(16) 0.0404(7) Uani d . 1.000 . .
    C C13 0.3495(2) 0.0567(2) 0.34502(15) 0.0391(7) Uani d . 1.000 . .
    C C14 0.0965(2) 0.1597(2) 0.19114(14) 0.0377(7) Uani d . 1.000 . .
    C C15 0.1287(3) 0.0446(2) 0.13518(16) 0.0484(8) Uani d . 1.000 . .
    C C16 0.0113(3) 0.0096(3) 0.12106(18) 0.0572(9) Uani d . 1.000 . .
    C C17 -0.1424(3) 0.0908(3) 0.1623(2) 0.0630(10) Uani d . 1.000 . .
    C C18 -0.1783(3) 0.2060(3) 0.21589(19) 0.0537(9) Uani d . 1.000 . .
    C C19 -0.0616(2) 0.2432(2) 0.23203(15) 0.0387(7) Uani d . 1.000 . .
    C C20 -0.1123(2) 0.3721(2) 0.29301(15) 0.0381(7) Uani d . 1.000 . .
    N N1 0.17485(19) 0.65104(18) 0.35963(12) 0.0416(6) Uani d . 1.000 . .
    C C21 0.0102(3) 0.7361(3) 0.41381(18) 0.0624(9) Uani d . 1.000 . .
    C C22 -0.0585(4) 0.8960(3) 0.3953(2) 0.1051(12) Uani d . 1.000 . .
    C C23 0.2909(3) 0.7004(3) 0.38232(17) 0.0513(8) Uani d . 1.000 . .
    C C24 0.3070(3) 0.6899(3) 0.48754(18) 0.0679(11) Uani d . 1.000 . .
    C C25 0.2216(3) 0.4949(2) 0.39128(18) 0.0556(9) Uani d . 1.000 . .
    C C26 0.3855(3) 0.3920(3) 0.3464(2) 0.0769(11) Uani d . 1.000 . .
    C C27 0.1787(3) 0.6721(3) 0.25098(15) 0.0500(8) Uani d . 1.000 . .
    C C28 0.0662(3) 0.6351(3) 0.21141(19) 0.0690(11) Uani d . 1.000 . .
    H H1A 0.36870 0.47640 -0.18420 0.0860 Uiso c R 1.000 . .
    H H1B 0.18880 0.27200 0.24590 0.0440 Uiso c R 1.000 . .
    H H2A 0.70070 -0.36350 0.35600 0.0790 Uiso c R 1.000 . .
    H H3A 0.09070 0.32290 0.04550 0.0500 Uiso c R 1.000 . .
    H H4A 0.16250 0.43930 -0.08970 0.0520 Uiso c R 1.000 . .
    H H6A 0.57710 0.33180 -0.00590 0.0610 Uiso c R 1.000 . .
    H H7A 0.50100 0.22120 0.13170 0.0590 Uiso c R 1.000 . .
    H H9A 0.49710 -0.04080 0.12580 0.0520 Uiso c R 1.000 . .
    H H10A 0.67250 -0.23640 0.20250 0.0520 Uiso c R 1.000 . .
    H H12A 0.44540 -0.06420 0.45880 0.0480 Uiso c R 1.000 . .
    H H13A 0.26870 0.13090 0.38190 0.0470 Uiso c R 1.000 . .
    H H15A 0.23260 -0.01030 0.10650 0.0580 Uiso c R 1.000 . .
    H H16A 0.03620 -0.06830 0.08390 0.0690 Uiso c R 1.000 . .
    H H17A -0.22220 0.06740 0.15370 0.0760 Uiso c R 1.000 . .
    H H18A -0.28330 0.26130 0.24240 0.0650 Uiso c R 1.000 . .
    H H21A -0.06030 0.70140 0.39680 0.0750 Uiso c R 1.000 . .
    H H21B 0.01250 0.71680 0.48260 0.0750 Uiso c R 1.000 . .
    H H22A -0.16320 0.94040 0.43190 0.1570 Uiso c R 1.000 . .
    H H22B -0.06350 0.91700 0.32750 0.1570 Uiso c R 1.000 . .
    H H22C 0.00740 0.93270 0.41450 0.1570 Uiso c R 1.000 . .
    H H23A 0.39440 0.64380 0.34570 0.0620 Uiso c R 1.000 . .
    H H23B 0.25880 0.79970 0.35990 0.0620 Uiso c R 1.000 . .
    H H24A 0.38220 0.72430 0.49470 0.1020 Uiso c R 1.000 . .
    H H24B 0.34310 0.59150 0.51020 0.1020 Uiso c R 1.000 . .
    H H24C 0.20600 0.74720 0.52470 0.1020 Uiso c R 1.000 . .
    H H25A 0.21470 0.48670 0.46120 0.0670 Uiso c R 1.000 . .
    H H25B 0.14560 0.46620 0.37510 0.0670 Uiso c R 1.000 . .
    H H26A 0.40620 0.29600 0.37030 0.1150 Uiso c R 1.000 . .
    H H26B 0.46210 0.41780 0.36320 0.1150 Uiso c R 1.000 . .
    H H26C 0.39280 0.39660 0.27730 0.1150 Uiso c R 1.000 . .
    H H27A 0.15510 0.77180 0.23370 0.0600 Uiso c R 1.000 . .
    H H27B 0.28560 0.61380 0.21930 0.0600 Uiso c R 1.000 . .
    H H28A 0.07730 0.65210 0.14250 0.1040 Uiso c R 1.000 . .
    H H28B -0.04060 0.69410 0.24050 0.1040 Uiso c R 1.000 . .
    H H28C 0.09030 0.53570 0.22600 0.1040 Uiso c R 1.000 . .
loop_
    _atom_site_aniso_label
    _atom_site_aniso_U_11
    _atom_site_aniso_U_22
    _atom_site_aniso_U_33
    _atom_site_aniso_U_12
    _atom_site_aniso_U_13
    _atom_site_aniso_U_23
    O1 0.0546(10) 0.0724(11) 0.0522(10) -0.0367(9) -0.0148(8) 0.0210(8)
    O2 0.0531(9) 0.0440(9) 0.0541(10) -0.0103(7) -0.0238(8) 0.0070(7)
    O3 0.0453(9) 0.0406(8) 0.0523(10) -0.0056(7) -0.0148(7) 0.0048(7)
    O4 0.0418(9) 0.0579(10) 0.0421(9) -0.0154(7) -0.0106(7) -0.0033(7)
    C1 0.0343(11) 0.0336(11) 0.0370(12) -0.0107(9) -0.0068(9) -0.0021(9)
    C2 0.0330(11) 0.0359(11) 0.0377(12) -0.0066(9) -0.0075(9) -0.0005(9)
    C3 0.0300(11) 0.0458(12) 0.0437(13) -0.0125(10) -0.0079(9) 0.0025(10)
    C4 0.0356(12) 0.0465(13) 0.0405(13) -0.0115(10) -0.0101(10) 0.0043(10)
    C5 0.0424(13) 0.0421(12) 0.0430(13) -0.0172(10) -0.0068(10) 0.0051(10)
    C6 0.0406(13) 0.0623(15) 0.0574(15) -0.0287(12) -0.0167(11) 0.0135(12)
    C7 0.0442(13) 0.0556(14) 0.0476(14) -0.0198(11) -0.0198(11) 0.0102(11)
    C8 0.0330(11) 0.0371(11) 0.0350(12) -0.0119(9) -0.0070(9) -0.0006(9)
    C9 0.0434(12) 0.0471(13) 0.0335(12) -0.0139(11) -0.0069(10) -0.0019(10)
    C10 0.0363(12) 0.0415(12) 0.0440(14) -0.0089(10) -0.0050(10) -0.0041(10)
    C11 0.0340(11) 0.0385(12) 0.0471(14) -0.0158(10) -0.0161(10) 0.0053(10)
    C12 0.0487(13) 0.0422(12) 0.0342(12) -0.0216(10) -0.0112(10) -0.0002(9)
    C13 0.0391(12) 0.0369(11) 0.0371(13) -0.0126(10) -0.0048(9) -0.0043(9)
    C14 0.0408(12) 0.0356(11) 0.0351(12) -0.0147(9) -0.0124(9) 0.0074(9)
    C15 0.0487(14) 0.0416(13) 0.0503(14) -0.0130(11) -0.0142(11) -0.0020(11)
    C16 0.0728(18) 0.0464(14) 0.0590(16) -0.0242(14) -0.0330(14) 0.0044(12)
    C17 0.0617(17) 0.0517(15) 0.092(2) -0.0315(14) -0.0395(15) 0.0111(14)
    C18 0.0401(13) 0.0477(14) 0.0757(18) -0.0191(11) -0.0198(12) 0.0072(13)
    C19 0.0393(12) 0.0364(11) 0.0390(12) -0.0153(10) -0.0130(9) 0.0102(9)
    C20 0.0336(11) 0.0407(12) 0.0334(12) -0.0138(10) -0.0029(9) 0.0094(9)
    N1 0.0383(10) 0.0495(11) 0.0395(11) -0.0231(9) -0.0074(8) 0.0076(8)
    C21 0.0437(14) 0.091(2) 0.0435(14) -0.0243(13) -0.0033(11) 0.0037(13)
    C22 0.094(2) 0.086(2) 0.074(2) 0.0121(19) -0.0028(18) -0.0091(18)
    C23 0.0548(14) 0.0603(15) 0.0504(15) -0.0364(12) -0.0098(11) 0.0056(11)
    C24 0.0784(19) 0.091(2) 0.0543(17) -0.0523(17) -0.0235(14) 0.0101(14)
    C25 0.0663(16) 0.0576(15) 0.0610(16) -0.0412(13) -0.0272(13) 0.0199(12)
    C26 0.085(2) 0.0493(15) 0.095(2) -0.0190(15) -0.0402(18) 0.0026(15)
    C27 0.0532(14) 0.0561(14) 0.0375(13) -0.0234(12) -0.0059(11) 0.0061(11)
    C28 0.088(2) 0.0799(19) 0.0538(16) -0.0460(17) -0.0268(15) 0.0088(14)
_geom_special_details
;
 Bond distances, angles etc. have been calculated using the
 rounded fractional coordinates. All su's are estimated
 from the variances of the (full) variance-covariance matrix.
 The cell esds are taken into account in the estimation of
 distances, angles and torsion angles
;
loop_
    _geom_bond_atom_site_label_1
    _geom_bond_atom_site_label_2
    _geom_bond_site_symmetry_1
    _geom_bond_site_symmetry_2
    _geom_bond_distance
    _geom_bond_publ_flag
    O1 C5 . . 1.368(3) no
    O2 C11 . . 1.372(3) no
    O3 C20 . . 1.273(3) no
    O4 C20 . . 1.237(3) no
    O1 H1A . . 0.8200 no
    O2 H2A . . 0.8200 no
    N1 C27 . . 1.517(3) no
    N1 C21 . . 1.511(3) no
    N1 C23 . . 1.511(4) no
    N1 C25 . . 1.517(3) no
    C1 C2 . . 1.529(3) no
    C1 C14 . . 1.532(3) no
    C1 C8 . . 1.524(3) no
    C2 C7 . . 1.384(4) no
    C2 C3 . . 1.386(3) no
    C3 C4 . . 1.381(3) no
    C4 C5 . . 1.376(3) no
    C5 C6 . . 1.380(4) no
    C6 C7 . . 1.385(4) no
    C8 C13 . . 1.386(3) no
    C8 C9 . . 1.388(3) no
    C9 C10 . . 1.382(3) no
    C10 C11 . . 1.376(3) no
    C11 C12 . . 1.380(3) no
    C12 C13 . . 1.386(3) no
    C14 C15 . . 1.394(3) no
    C14 C19 . . 1.404(3) no
    C15 C16 . . 1.379(4) no
    C16 C17 . . 1.371(4) no
    C17 C18 . . 1.365(4) no
    C18 C19 . . 1.397(4) no
    C19 C20 . . 1.514(3) no
    C1 H1B . . 0.9800 no
    C3 H3A . . 0.9300 no
    C4 H4A . . 0.9300 no
    C6 H6A . . 0.9300 no
    C7 H7A . . 0.9300 no
    C9 H9A . . 0.9300 no
    C10 H10A . . 0.9300 no
    C12 H12A . . 0.9300 no
    C13 H13A . . 0.9300 no
    C15 H15A . . 0.9300 no
    C16 H16A . . 0.9300 no
    C17 H17A . . 0.9300 no
    C18 H18A . . 0.9300 no
    C21 C22 . . 1.503(4) no
    C23 C24 . . 1.507(4) no
    C25 C26 . . 1.507(4) no
    C27 C28 . . 1.507(4) no
    C21 H21A . . 0.9700 no
    C21 H21B . . 0.9700 no
    C22 H22A . . 0.9600 no
    C22 H22B . . 0.9600 no
    C22 H22C . . 0.9600 no
    C23 H23A . . 0.9700 no
    C23 H23B . . 0.9700 no
    C24 H24A . . 0.9600 no
    C24 H24B . . 0.9600 no
    C24 H24C . . 0.9600 no
    C25 H25A . . 0.9700 no
    C25 H25B . . 0.9700 no
    C26 H26A . . 0.9600 no
    C26 H26B . . 0.9600 no
    C26 H26C . . 0.9600 no
    C27 H27A . . 0.9700 no
    C27 H27B . . 0.9700 no
    C28 H28A . . 0.9600 no
    C28 H28B . . 0.9600 no
    C28 H28C . . 0.9600 no
loop_
    _geom_angle_atom_site_label_1
    _geom_angle_atom_site_label_2
    _geom_angle_atom_site_label_3
    _geom_angle_site_symmetry_1
    _geom_angle_site_symmetry_2
    _geom_angle_site_symmetry_3
    _geom_angle
    _geom_angle_publ_flag
    C5 O1 H1A . . . 109.00 no
    C11 O2 H2A . . . 109.00 no
    C23 N1 C27 . . . 105.99(19) no
    C25 N1 C27 . . . 111.37(18) no
    C21 N1 C27 . . . 111.27(19) no
    C21 N1 C23 . . . 111.18(19) no
    C21 N1 C25 . . . 106.47(19) no
    C23 N1 C25 . . . 110.64(19) no
    C2 C1 C14 . . . 111.18(17) no
    C8 C1 C14 . . . 110.30(16) no
    C2 C1 C8 . . . 116.36(17) no
    C1 C2 C3 . . . 121.49(19) no
    C1 C2 C7 . . . 121.35(19) no
    C3 C2 C7 . . . 116.66(19) no
    C2 C3 C4 . . . 121.8(2) no
    C3 C4 C5 . . . 120.6(2) no
    C4 C5 C6 . . . 118.9(2) no
    O1 C5 C6 . . . 118.7(2) no
    O1 C5 C4 . . . 122.4(2) no
    C5 C6 C7 . . . 120.0(3) no
    C2 C7 C6 . . . 122.1(2) no
    C1 C8 C13 . . . 118.85(17) no
    C9 C8 C13 . . . 116.94(18) no
    C1 C8 C9 . . . 124.13(18) no
    C8 C9 C10 . . . 121.4(2) no
    C9 C10 C11 . . . 120.82(19) no
    O2 C11 C10 . . . 122.58(18) no
    C10 C11 C12 . . . 118.84(19) no
    O2 C11 C12 . . . 118.58(19) no
    C11 C12 C13 . . . 120.0(2) no
    C8 C13 C12 . . . 122.01(19) no
    C15 C14 C19 . . . 118.1(2) no
    C1 C14 C19 . . . 123.21(17) no
    C1 C14 C15 . . . 118.6(2) no
    C14 C15 C16 . . . 122.0(2) no
    C15 C16 C17 . . . 119.4(2) no
    C16 C17 C18 . . . 120.0(3) no
    C17 C18 C19 . . . 121.8(3) no
    C14 C19 C18 . . . 118.6(2) no
    C14 C19 C20 . . . 123.22(19) no
    C18 C19 C20 . . . 118.2(2) no
    O4 C20 C19 . . . 120.31(18) no
    O3 C20 O4 . . . 123.56(18) no
    O3 C20 C19 . . . 116.11(18) no
    C8 C1 H1B . . . 106.00 no
    C14 C1 H1B . . . 106.00 no
    C2 C1 H1B . . . 106.00 no
    C4 C3 H3A . . . 119.00 no
    C2 C3 H3A . . . 119.00 no
    C3 C4 H4A . . . 120.00 no
    C5 C4 H4A . . . 120.00 no
    C5 C6 H6A . . . 120.00 no
    C7 C6 H6A . . . 120.00 no
    C6 C7 H7A . . . 119.00 no
    C2 C7 H7A . . . 119.00 no
    C8 C9 H9A . . . 119.00 no
    C10 C9 H9A . . . 119.00 no
    C9 C10 H10A . . . 120.00 no
    C11 C10 H10A . . . 120.00 no
    C13 C12 H12A . . . 120.00 no
    C11 C12 H12A . . . 120.00 no
    C8 C13 H13A . . . 119.00 no
    C12 C13 H13A . . . 119.00 no
    C14 C15 H15A . . . 119.00 no
    C16 C15 H15A . . . 119.00 no
    C17 C16 H16A . . . 120.00 no
    C15 C16 H16A . . . 120.00 no
    C16 C17 H17A . . . 120.00 no
    C18 C17 H17A . . . 120.00 no
    C19 C18 H18A . . . 119.00 no
    C17 C18 H18A . . . 119.00 no
    N1 C21 C22 . . . 115.6(2) no
    N1 C23 C24 . . . 115.6(2) no
    N1 C25 C26 . . . 114.6(2) no
    N1 C27 C28 . . . 115.7(2) no
    N1 C21 H21A . . . 108.00 no
    N1 C21 H21B . . . 108.00 no
    C22 C21 H21A . . . 108.00 no
    C22 C21 H21B . . . 108.00 no
    H21A C21 H21B . . . 107.00 no
    C21 C22 H22A . . . 110.00 no
    C21 C22 H22B . . . 109.00 no
    C21 C22 H22C . . . 109.00 no
    H22A C22 H22B . . . 109.00 no
    H22A C22 H22C . . . 110.00 no
    H22B C22 H22C . . . 109.00 no
    N1 C23 H23A . . . 108.00 no
    N1 C23 H23B . . . 108.00 no
    C24 C23 H23A . . . 108.00 no
    C24 C23 H23B . . . 108.00 no
    H23A C23 H23B . . . 107.00 no
    C23 C24 H24A . . . 109.00 no
    C23 C24 H24B . . . 109.00 no
    C23 C24 H24C . . . 109.00 no
    H24A C24 H24B . . . 109.00 no
    H24A C24 H24C . . . 109.00 no
    H24B C24 H24C . . . 110.00 no
    N1 C25 H25A . . . 109.00 no
    N1 C25 H25B . . . 109.00 no
    C26 C25 H25A . . . 109.00 no
    C26 C25 H25B . . . 109.00 no
    H25A C25 H25B . . . 107.00 no
    C25 C26 H26A . . . 109.00 no
    C25 C26 H26B . . . 109.00 no
    C25 C26 H26C . . . 110.00 no
    H26A C26 H26B . . . 109.00 no
    H26A C26 H26C . . . 110.00 no
    H26B C26 H26C . . . 109.00 no
    N1 C27 H27A . . . 108.00 no
    N1 C27 H27B . . . 108.00 no
    C28 C27 H27A . . . 108.00 no
    C28 C27 H27B . . . 108.00 no
    H27A C27 H27B . . . 107.00 no
    C27 C28 H28A . . . 109.00 no
    C27 C28 H28B . . . 109.00 no
    C27 C28 H28C . . . 109.00 no
    H28A C28 H28B . . . 109.00 no
    H28A C28 H28C . . . 110.00 no
    H28B C28 H28C . . . 110.00 no
loop_
    _geom_torsion_atom_site_label_1
    _geom_torsion_atom_site_label_2
    _geom_torsion_atom_site_label_3
    _geom_torsion_atom_site_label_4
    _geom_torsion_site_symmetry_1
    _geom_torsion_site_symmetry_2
    _geom_torsion_site_symmetry_3
    _geom_torsion_site_symmetry_4
    _geom_torsion
    _geom_torsion_publ_flag
    C21 N1 C25 C26 . . . . -178.7(2) no
    C23 N1 C21 C22 . . . . 57.8(3) no
    C25 N1 C21 C22 . . . . 178.4(2) no
    C27 N1 C21 C22 . . . . -60.1(3) no
    C21 N1 C23 C24 . . . . 58.7(3) no
    C25 N1 C23 C24 . . . . -59.4(3) no
    C27 N1 C23 C24 . . . . 179.8(2) no
    C21 N1 C27 C28 . . . . -56.7(3) no
    C23 N1 C25 C26 . . . . -57.8(3) no
    C27 N1 C25 C26 . . . . 59.8(3) no
    C23 N1 C27 C28 . . . . -177.7(2) no
    C25 N1 C27 C28 . . . . 61.9(3) no
    C8 C1 C2 C3 . . . . 151.70(19) no
    C2 C1 C8 C13 . . . . 143.2(2) no
    C14 C1 C8 C9 . . . . 87.4(2) no
    C14 C1 C8 C13 . . . . -89.0(2) no
    C8 C1 C2 C7 . . . . -36.7(3) no
    C14 C1 C2 C3 . . . . 24.3(2) no
    C14 C1 C2 C7 . . . . -164.05(18) no
    C2 C1 C8 C9 . . . . -40.4(3) no
    C2 C1 C14 C15 . . . . 70.1(2) no
    C2 C1 C14 C19 . . . . -105.9(2) no
    C8 C1 C14 C15 . . . . -60.6(2) no
    C8 C1 C14 C19 . . . . 123.5(2) no
    C1 C2 C7 C6 . . . . -173.9(2) no
    C3 C2 C7 C6 . . . . -1.9(3) no
    C7 C2 C3 C4 . . . . 0.9(3) no
    C1 C2 C3 C4 . . . . 172.88(18) no
    C2 C3 C4 C5 . . . . 0.9(3) no
    C3 C4 C5 C6 . . . . -1.7(3) no
    C3 C4 C5 O1 . . . . 178.00(18) no
    O1 C5 C6 C7 . . . . -179.0(2) no
    C4 C5 C6 C7 . . . . 0.7(3) no
    C5 C6 C7 C2 . . . . 1.2(4) no
    C1 C8 C9 C10 . . . . -175.2(2) no
    C9 C8 C13 C12 . . . . -1.1(3) no
    C13 C8 C9 C10 . . . . 1.3(3) no
    C1 C8 C13 C12 . . . . 175.57(19) no
    C8 C9 C10 C11 . . . . 0.5(3) no
    C9 C10 C11 O2 . . . . 176.8(2) no
    C9 C10 C11 C12 . . . . -2.6(3) no
    C10 C11 C12 C13 . . . . 2.7(3) no
    O2 C11 C12 C13 . . . . -176.68(19) no
    C11 C12 C13 C8 . . . . -0.9(3) no
    C15 C14 C19 C18 . . . . 0.9(3) no
    C15 C14 C19 C20 . . . . -179.14(19) no
    C1 C14 C19 C18 . . . . 176.8(2) no
    C1 C14 C15 C16 . . . . -177.6(2) no
    C19 C14 C15 C16 . . . . -1.4(3) no
    C1 C14 C19 C20 . . . . -3.2(3) no
    C14 C15 C16 C17 . . . . 0.7(4) no
    C15 C16 C17 C18 . . . . 0.7(4) no
    C16 C17 C18 C19 . . . . -1.2(4) no
    C17 C18 C19 C14 . . . . 0.4(4) no
    C17 C18 C19 C20 . . . . -179.6(2) no
    C18 C19 C20 O3 . . . . -39.8(3) no
    C18 C19 C20 O4 . . . . 138.7(2) no
    C14 C19 C20 O4 . . . . -41.3(3) no
    C14 C19 C20 O3 . . . . 140.2(2) no
loop_
    _geom_hbond_atom_site_label_D
    _geom_hbond_atom_site_label_H
    _geom_hbond_atom_site_label_A
    _geom_hbond_site_symmetry_A
    _geom_hbond_distance_DH
    _geom_hbond_distance_HA
    _geom_hbond_distance_DA
    _geom_hbond_angle_DHA
    _geom_hbond_publ_flag
    O1 H1A O3 2_565 0.82 1.87 2.689(2) 177 yes
    O2 H2A O3 1_645 0.82 1.87 2.686(2) 176 yes
    C1 H1B O4 . 0.98 2.23 3.005(3) 135 yes
    C21 H21A O2 1_465 0.97 2.56 3.467(4) 156 yes
    C21 H21B O4 2_566 0.97 2.39 3.350(3) 171 yes
    C25 H25B O4 . 0.97 2.42 3.382(3) 172 yes
    C27 H27B O1 2_665 0.97 2.53 3.458(4) 160 yes
data_global
_journal_date_recd_electronic     2011-09-30
_journal_date_accepted     2011-10-27
_journal_name_full     'Acta Crystallographica, Section E'
_journal_year     2011
_journal_volume     67
_journal_issue     12
_journal_page_first     o3148
_journal_page_last     o3148
_journal_paper_category     QO
_journal_coeditor_code     SU2325
_publ_contact_author_name     'Xiaofei Li'
_publ_contact_author_address
;
College of Pharmacy, Henan University of Traditional Chinese Medicine
Zhengzhou 450008
People's Republic of China
;
_publ_contact_author_email     arphylee@126.com
_publ_contact_author_fax     '86 15093286093'
_publ_contact_author_phone     '86 15093286093'
_publ_section_title
;
Tetraethylammonium 2-[bis(4-hydroxyphenyl)methyl]benzoate
;
loop_
    _publ_author_name
    _publ_author_address
    'Li, Xiaofei'
;
College of Pharmacy, Henan University of Traditional Chinese Medicine
Zhengzhou 450008
People's Republic of China
;
    'Tong, Yan'
;
College of Pharmacy, Henan University of Traditional Chinese Medicine
Zhengzhou 450008
People's Republic of China
;
    'Quah, Ching Kheng'
;
X-ray Crystallography Unit
School of Physics
Universiti Sains Malaysia
11800 USM, Penang
Malaysia
;
