# Supplementary material for: Tetra­ethyl­ammonium 2-[bis­(4-hy­droxy­phen­yl)meth­yl]benzoate
Source: Acta Crystallogr Sect E Struct Rep Online. 2011 Nov 2;67(Pt 12):o3148. doi: 10.1107/S1600536811045016 (PMC3238821; doi:10.1107/S1600536811045016)
Supplement: Supplementary file 2 [file e-67-o3148-Isup2.hkl]

# 
# h,k,l, Fc-squared, Fo-squared, sigma(Fo-squared) and status flag 
# 
data_I
_shelx_title ' 1 in P-1' 
_shelx_refln_list_code          4 
_shelx_F_calc_maximum      118.88 
_exptl_crystal_F_000       484.00 
_reflns_d_resolution_high  0.8569 
 
loop_ 
 _symmetry_equiv_pos_as_xyz 
 'x, y, z' 
 '-x, -y, -z' 
 
_cell_length_a     9.5592 
_cell_length_b    10.4056 
_cell_length_c    14.0871 
_cell_angle_alpha  83.390 
_cell_angle_beta   78.711 
_cell_angle_gamma  63.463 
 
_shelx_F_squared_multiplier     1.000 
 
loop_ 
 _refln_index_h 
 _refln_index_k 
 _refln_index_l 
 _refln_F_squared_calc 
 _refln_F_squared_meas 
 _refln_F_squared_sigma 
 _refln_observed_status 
   1   0   0       21.59       23.15      1.57 o 
   2   0   0        8.54        9.58      1.58 o 
   3   0   0        0.73        0.43      0.43 o 
   4   0   0       15.98       21.43      2.98 o 
   5   0   0      259.67      254.88      7.01 o 
   6   0   0        0.11       -0.54      0.92 o 
   7   0   0        0.11        0.37      1.20 o 
   8   0   0        5.33       10.39      3.56 o 
   9   0   0        5.11        6.81      3.04 o 
  -9   1   0        1.55        1.27      3.00 o 
  -8   1   0       15.67        9.13      8.69 o 
  -7   1   0       71.75       74.09      8.04 o 
  -6   1   0       49.85       48.72      4.07 o 
  -5   1   0       84.75       75.49      3.29 o 
  -4   1   0      381.56      406.55     12.37 o 
  -3   1   0      108.34      100.62      5.27 o 
  -2   1   0      498.93      507.28     21.03 o 
  -1   1   0      385.11      393.70     10.34 o 
   0   1   0      929.35      934.82     22.04 o 
   1   1   0      348.47      367.01     12.78 o 
   2   1   0    14132.15     9580.12    270.50 o 
   3   1   0      192.82      188.74      4.96 o 
   4   1   0        6.63        5.51      0.91 o 
   5   1   0      353.55      377.99     11.89 o 
   6   1   0      151.84      134.72      4.69 o 
   7   1   0      198.25      180.66      8.32 o 
   8   1   0      137.32      137.71     10.37 o 
   9   1   0       11.80       11.40      3.77 o 
  10   1   0       33.55       30.67      6.94 o 
  -8   2   0      198.00      188.09     13.22 o 
  -7   2   0       66.73       63.50      5.44 o 
  -6   2   0        0.00       -1.17      1.29 o 
  -5   2   0       39.43       38.01      3.72 o 
  -4   2   0      367.40      391.32     12.66 o 
  -3   2   0        5.24        4.71      2.46 o 
  -2   2   0     1403.42     1473.99     36.23 o 
  -1   2   0       91.70       98.70      4.47 o 
   0   2   0      587.32      542.26     13.77 o 
   1   2   0     1648.60     1622.27     37.98 o 
   2   2   0      374.76      384.91     14.32 o 
   3   2   0     1243.39     1349.19     31.96 o 
   4   2   0     1248.61     1275.16     25.67 o 
   5   2   0       27.41       30.56      1.88 o 
   6   2   0      113.47       97.25      4.63 o 
   7   2   0       26.72       29.09      4.73 o 
   8   2   0      109.81      103.77      8.60 o 
   9   2   0       72.69       61.35      7.70 o 
  10   2   0       97.88      101.42      9.71 o 
  -8   3   0        0.41        2.56      3.29 o 
  -7   3   0       22.46       28.01      4.25 o 
  -6   3   0     1036.67     1006.52     32.95 o 
  -5   3   0      171.58      174.88     10.78 o 
  -4   3   0        7.79        8.22      2.07 o 
  -3   3   0      319.13      345.06     16.28 o 
  -2   3   0       16.39       23.91      3.45 o 
  -1   3   0      440.51      398.28     11.61 o 
   0   3   0     2917.84     2855.83     66.95 o 
   1   3   0        1.44        0.97      0.74 o 
   2   3   0     1154.57     1173.59     31.18 o 
   3   3   0       71.87       87.57      5.26 o 
   4   3   0       17.24       26.93      3.32 o 
   5   3   0        1.17        0.41      1.04 o 
   6   3   0      358.88      316.12     14.87 o 
   7   3   0       28.01       28.28      4.49 o 
   8   3   0        3.61        5.04      2.77 o 
   9   3   0       39.72       41.34      6.46 o 
  10   3   0       22.93       15.33      4.57 o 
  -7   4   0       46.16       39.55      5.41 o 
  -6   4   0       28.36       34.06      4.75 o 
  -5   4   0      192.61      195.46      9.32 o 
  -4   4   0      747.20      791.74     23.37 o 
  -3   4   0        7.67        8.96      2.74 o 
  -2   4   0       43.59       45.84      3.71 o 
  -1   4   0      314.47      301.19     12.33 o 
   0   4   0        0.75        0.67      1.09 o 
   1   4   0        1.75        1.54      0.84 o 
   2   4   0      580.88      598.38     15.66 o 
   3   4   0      558.64      572.74     14.75 o 
   4   4   0       66.87       91.50      6.01 o 
   5   4   0      463.21      450.11     18.95 o 
   6   4   0       74.29       69.65      5.94 o 
   7   4   0        1.70        1.26      1.53 o 
   8   4   0       33.42       41.66      5.62 o 
   9   4   0        1.34        4.51      2.46 o 
  10   4   0        8.61        7.19      3.37 o 
  -6   5   0       33.54       40.35     12.56 o 
  -5   5   0       18.06       17.75      6.62 o 
  -4   5   0       12.13       12.57      2.99 o 
  -3   5   0        0.25        0.68      1.39 o 
  -2   5   0       98.40       89.86      5.28 o 
  -1   5   0      218.70      210.77      8.29 o 
   0   5   0       97.95       91.65      4.66 o 
   1   5   0       43.34       37.50      2.90 o 
   2   5   0      415.41      463.41     23.07 o 
   3   5   0       23.21       24.55      1.96 o 
   4   5   0      202.29      177.85      8.40 o 
   5   5   0     1092.51     1182.22     42.87 o 
   6   5   0      149.39      136.64      8.93 o 
   7   5   0       72.21       69.18      6.42 o 
   8   5   0        0.67        1.69      1.80 o 
   9   5   0        0.22        0.02      1.66 o 
  10   5   0        6.59        8.91      3.45 o 
  -6   6   0        3.23        2.87      3.05 o 
  -5   6   0        3.58        2.71      2.12 o 
  -4   6   0       17.92       13.12      3.10 o 
  -3   6   0      443.27      418.82     15.21 o 
  -2   6   0      142.86      132.26      7.09 o 
  -1   6   0       51.37       47.04      4.20 o 
   0   6   0       58.56       53.65      3.96 o 
   1   6   0       39.07       28.31      2.88 o 
   2   6   0       12.10       10.50      1.82 o 
   3   6   0       19.21       14.77      1.91 o 
   4   6   0       23.44       19.19      1.91 o 
   5   6   0      355.71      340.29     15.91 o 
   6   6   0       42.42       33.68      4.69 o 
   7   6   0      195.06      188.82     11.65 o 
   8   6   0       17.44       26.95      4.86 o 
   9   6   0       30.71       28.98      5.20 o 
  10   6   0       32.10       32.16      5.96 o 
  -5   7   0       11.23        6.25      3.05 o 
  -4   7   0        0.00        1.05      2.56 o 
  -3   7   0      325.47      312.36     13.15 o 
  -2   7   0       86.77       90.91      6.47 o 
  -1   7   0       34.21       40.14      4.35 o 
   0   7   0      246.27      240.11     15.82 o 
   1   7   0       37.17       36.29      3.53 o 
   2   7   0       41.38       39.80      3.42 o 
   3   7   0        2.40        2.33      1.34 o 
   4   7   0        0.08        1.60      1.77 o 
   5   7   0       56.48       55.23      5.89 o 
   6   7   0       19.18       20.61      4.13 o 
   7   7   0      181.50      184.64     11.45 o 
   8   7   0        1.20        3.28      2.40 o 
   9   7   0        1.86        0.78      2.09 o 
  10   7   0        0.03        3.78      2.52 o 
  -4   8   0        5.07        9.05      3.40 o 
  -3   8   0       70.73       61.51      6.36 o 
  -2   8   0       19.48       22.26      3.99 o 
  -1   8   0      674.40      704.02     29.41 o 
   0   8   0        5.22        6.73      2.16 o 
   1   8   0        1.11        3.61      1.71 o 
   2   8   0        0.57        2.88      1.47 o 
   3   8   0        1.13        0.54      1.20 o 
   4   8   0       86.96       80.84      7.18 o 
   5   8   0      113.82       99.25      7.79 o 
   6   8   0      182.80      191.80     11.71 o 
   7   8   0        3.68        3.95      2.50 o 
   8   8   0        0.50        1.02      2.15 o 
   9   8   0        0.35        0.74      2.25 o 
  10   8   0        0.06        0.93      2.37 o 
  -3   9   0       16.57       22.81      4.80 o 
  -2   9   0        1.82        4.34      2.53 o 
  -1   9   0       26.78       28.07      4.34 o 
   0   9   0      205.09      187.41      9.36 o 
   1   9   0      171.03      164.17      8.26 o 
   2   9   0        6.97        6.97      2.03 o 
   3   9   0       44.67       41.21      3.92 o 
   4   9   0       80.16       85.00      7.67 o 
   5   9   0       30.80       21.62      4.45 o 
   6   9   0      505.83      479.62     22.35 o 
   7   9   0        3.98        6.65      3.03 o 
   8   9   0      162.46      164.90     11.57 o 
   9   9   0        6.02        4.11      2.89 o 
  10   9   0        0.06        0.26      2.51 o 
  -1  10   0        2.35        1.67      2.45 o 
   0  10   0        6.54        6.75      2.72 o 
   1  10   0       23.33       29.14      6.61 o 
   2  10   0      353.85      335.81     15.48 o 
   3  10   0       33.47       33.11      5.98 o 
   4  10   0        4.82        7.92      3.00 o 
   5  10   0        4.92        8.87      3.23 o 
   6  10   0       12.49       13.02      3.68 o 
   7  10   0        9.99        8.11      3.27 o 
   8  10   0       28.17       29.44      5.68 o 
   9  10   0       16.68       23.07      5.32 o 
   1  11   0       21.73       25.51      4.42 o 
   2  11   0        4.11        9.34      3.90 o 
   3  11   0        9.89       17.22      4.69 o 
   4  11   0        1.45       10.11      3.78 o 
   5  11   0        0.87        7.10      3.35 o 
   6  11   0       74.33       83.76      8.81 o 
   7  11   0       35.49       35.70      6.01 o 
   4  12   0        0.60        3.68      3.15 o 
   5  12   0       14.04       14.90      4.57 o 
  -8 -11   1        6.10        4.06      2.96 o 
  -7 -11   1       63.28       51.52      7.16 o 
  -6 -11   1        0.66        6.40      2.93 o 
  -5 -11   1       75.26       59.05      7.76 o 
  -4 -11   1       26.30       31.18      6.08 o 
  -3 -11   1       51.63       48.57      7.67 o 
  -2 -11   1        1.45        6.61      3.53 o 
  -1 -11   1        7.53       10.17      3.19 o 
  -9 -10   1        7.61        8.30      3.43 o 
  -8 -10   1        1.12        4.10      2.63 o 
  -7 -10   1       21.61       33.04      6.04 o 
  -6 -10   1       12.95        7.13      3.12 o 
  -5 -10   1      407.08      425.48     21.69 o 
  -4 -10   1        3.09        1.19      2.58 o 
  -3 -10   1        0.56       -1.43      1.93 o 
  -2 -10   1       12.46       15.55      3.11 o 
  -1 -10   1       30.03       31.83     10.64 o 
   0 -10   1       20.69       31.03      4.61 o 
   1 -10   1       10.55       12.63      3.61 o 
  -9  -9   1        1.66        3.90      2.96 o 
  -8  -9   1        0.57       -0.67      1.82 o 
  -7  -9   1        1.95       10.59      3.48 o 
  -6  -9   1        4.74       11.27      3.46 o 
  -5  -9   1        3.59        4.97      2.47 o 
  -4  -9   1       21.09       25.91      5.13 o 
  -3  -9   1        7.00       11.13      3.69 o 
  -2  -9   1       10.96        9.62      2.44 o 
  -1  -9   1        4.59        4.15      2.10 o 
   0  -9   1       76.62       78.70      6.26 o 
   1  -9   1       20.48       25.59     10.07 o 
   2  -9   1        7.41        6.50      2.90 o 
 -10  -8   1        0.01        6.39      3.03 o 
  -9  -8   1       53.67       68.91      8.36 o 
  -8  -8   1        6.51       12.15      3.76 o 
  -7  -8   1      164.97      159.87     11.02 o 
  -6  -8   1        7.26        7.97      2.84 o 
  -5  -8   1       36.37       35.33      5.31 o 
  -4  -8   1      324.49      311.66     16.35 o 
  -3  -8   1       67.76       59.05      5.89 o 
  -2  -8   1       29.71       30.73      3.72 o 
  -1  -8   1       94.44       95.73      5.77 o 
   0  -8   1       10.94        6.92      2.21 o 
   1  -8   1       16.53       13.87      3.34 o 
   2  -8   1       57.21       57.61      5.80 o 
   3  -8   1       38.80       39.37      7.82 o 
   4  -8   1        1.05        0.30      2.49 o 
 -10  -7   1        0.21        2.00      2.35 o 
  -9  -7   1       63.46       74.46      8.37 o 
  -8  -7   1      201.04      229.27     14.24 o 
  -7  -7   1      290.32      285.89     15.58 o 
  -6  -7   1        1.60        2.94      2.27 o 
  -5  -7   1      192.65      207.47     12.01 o 
  -4  -7   1      232.77      227.06     12.81 o 
  -3  -7   1       22.32       22.97      2.61 o 
  -2  -7   1        6.10        5.89      1.64 o 
  -1  -7   1       57.34       61.93      5.07 o 
   0  -7   1       30.09       29.08      3.59 o 
   1  -7   1      194.71      192.85      8.87 o 
   2  -7   1       77.20       73.97      6.02 o 
   3  -7   1        7.72        9.93      2.94 o 
   4  -7   1        1.12        1.85      1.99 o 
   5  -7   1        0.97        0.31      2.47 o 
 -10  -6   1       14.19       18.80      4.65 o 
  -9  -6   1        8.80       18.01      4.42 o 
  -8  -6   1       11.08       13.61      3.75 o 
  -7  -6   1       16.60       15.10      3.72 o 
  -6  -6   1       82.43       87.96      7.18 o 
  -5  -6   1        6.91        7.17      2.59 o 
  -4  -6   1       32.96       35.67      4.67 o 
  -3  -6   1       73.00       76.41      3.93 o 
  -2  -6   1     1452.20     1507.58     37.77 o 
  -1  -6   1       88.24       97.15      5.04 o 
   0  -6   1      140.35      120.00      5.99 o 
   1  -6   1       99.17       78.29      4.95 o 
   2  -6   1       21.31       30.13      3.86 o 
   3  -6   1       95.34       90.92      6.15 o 
   4  -6   1       39.20       38.95      4.91 o 
   5  -6   1        5.54       10.61      3.02 o 
   6  -6   1       22.05       27.82      5.04 o 
 -10  -5   1       25.91       23.79      5.60 o 
  -9  -5   1        7.13        8.02      3.28 o 
  -8  -5   1      109.16      128.57      9.67 o 
  -7  -5   1       49.74       54.69      6.29 o 
  -6  -5   1       76.99       89.93      7.25 o 
  -5  -5   1        4.00        1.43      1.51 o 
  -4  -5   1      171.39      163.97      8.81 o 
  -3  -5   1       53.36       45.87      2.69 o 
  -2  -5   1      512.39      550.54     15.30 o 
  -1  -5   1       77.37       67.71      3.83 o 
   0  -5   1     1350.84     1444.60     36.56 o 
   1  -5   1        0.41        1.05      1.08 o 
   2  -5   1      963.80      988.42     27.35 o 
   3  -5   1      348.94      346.19     16.47 o 
   4  -5   1       55.14       57.97      5.32 o 
   5  -5   1       45.08       47.82      5.36 o 
   6  -5   1       33.28       44.83      5.57 o 
   7  -5   1        2.70        7.46      3.57 o 
 -10  -4   1       40.53       38.01      6.86 o 
  -9  -4   1       55.87       74.01      8.14 o 
  -8  -4   1        8.66        9.23      3.28 o 
  -7  -4   1       37.64       39.75      5.39 o 
  -6  -4   1       24.66       21.92      3.91 o 
  -5  -4   1       33.34       32.06      4.09 o 
  -4  -4   1      376.68      376.22     16.32 o 
  -3  -4   1      515.06      505.39     13.20 o 
  -2  -4   1      704.00      774.61     19.77 o 
  -1  -4   1      566.38      593.78     16.04 o 
   0  -4   1       80.65       65.98      3.62 o 
   1  -4   1       21.94       24.66      6.05 o 
   2  -4   1      688.16      683.43     19.54 o 
   3  -4   1       42.21       51.49      4.27 o 
   4  -4   1      482.88      454.03     15.39 o 
   5  -4   1       17.69       20.23      3.51 o 
   6  -4   1        9.38        9.26      3.04 o 
   7  -4   1      180.39      159.76      9.49 o 
 -10  -3   1       23.58       21.42      5.33 o 
  -9  -3   1        1.05        1.59      2.23 o 
  -8  -3   1      763.15      758.74     32.19 o 
  -7  -3   1       13.37       11.77      3.23 o 
  -6  -3   1        9.95        7.75      2.53 o 
  -5  -3   1       67.83       77.46      3.01 o 
  -4  -3   1      685.49      669.52     25.47 o 
  -3  -3   1       30.17       28.83      3.24 o 
  -2  -3   1      702.60      773.20     19.11 o 
  -1  -3   1     2429.52     2483.18     58.22 o 
   0  -3   1        0.95       -0.14      0.72 o 
   1  -3   1      414.83      467.67     13.31 o 
   2  -3   1       11.41        8.35      1.96 o 
   3  -3   1       23.76       26.18      6.92 o 
   4  -3   1       74.00       73.03     10.30 o 
   5  -3   1        3.11        4.34      2.75 o 
   6  -3   1       30.52       35.16      5.94 o 
   7  -3   1       44.64       40.45      6.76 o 
   8  -3   1        0.34       -0.34      3.04 o 
 -10  -2   1       13.73       10.35      4.06 o 
  -9  -2   1        5.87        2.40      2.57 o 
  -8  -2   1        0.04        1.06      2.03 o 
  -7  -2   1      229.57      229.66     13.27 o 
  -6  -2   1      802.36      856.71     22.48 o 
  -5  -2   1      102.95       83.76      3.86 o 
  -4  -2   1      163.32      164.73      5.24 o 
  -3  -2   1     2372.23     2259.10     75.54 o 
  -2  -2   1     1532.62     1423.53     48.11 o 
  -1  -2   1     5377.42     5069.37    116.37 o 
   0  -2   1     1401.16     1395.17     33.32 o 
   1  -2   1        5.62        4.40      1.47 o 
   2  -2   1      572.59      601.12     16.27 o 
   3  -2   1       66.68       76.93      4.13 o 
   4  -2   1      253.72      243.46      9.91 o 
   5  -2   1       17.29       15.06      2.63 o 
   6  -2   1       24.03       21.99      3.48 o 
   7  -2   1       93.72       93.85      8.10 o 
   8  -2   1        8.85        5.27      2.45 o 
 -10  -1   1       13.96       18.98      5.92 o 
  -9  -1   1       87.11       90.21      9.60 o 
  -8  -1   1        6.04        7.07      3.21 o 
  -7  -1   1      123.66      107.79      8.43 o 
  -6  -1   1        8.93       10.30      1.86 o 
  -5  -1   1      157.46      197.56      6.98 o 
  -4  -1   1      433.21      482.82     13.13 o 
  -3  -1   1       97.73      111.36      5.57 o 
  -2  -1   1     1998.14     1948.10     58.60 o 
  -1  -1   1     1371.49     1340.77     44.74 o 
   0  -1   1      196.92      235.57      6.31 o 
   1  -1   1     7366.82     5765.90    186.57 o 
   2  -1   1        0.72        2.58      0.91 o 
   3  -1   1      198.35      193.09     12.87 o 
   4  -1   1      188.41      195.99      7.29 o 
   5  -1   1       25.25       27.88      5.57 o 
   6  -1   1        1.33        1.23      1.28 o 
   7  -1   1       13.39       15.67      2.96 o 
   8  -1   1      258.53      257.44     16.35 o 
   9  -1   1       48.06       59.59      8.90 o 
  -9   0   1        0.29        6.15      3.06 o 
  -8   0   1       11.02       13.88      4.02 o 
  -7   0   1        3.65        5.85      1.79 o 
  -6   0   1       95.28       90.21      4.87 o 
  -5   0   1      107.11      118.10      5.94 o 
  -4   0   1       24.52       30.33      2.47 o 
  -3   0   1     2848.11     2713.09     74.15 o 
  -2   0   1       86.20       71.76      4.38 o 
   0   0   1       59.65       51.75      2.52 o 
   1   0   1     1365.79     1128.55     53.84 o 
   2   0   1      120.74      116.55      3.91 o 
   3   0   1      798.42      804.32     82.92 o 
   4   0   1        0.49        0.22      1.02 o 
   6   0   1       26.79       27.44      2.32 o 
   7   0   1       23.03       19.25      2.85 o 
   8   0   1      114.77      122.55      8.31 o 
   9   0   1       25.19       29.86      6.33 o 
  -9   1   1       35.98       41.88      7.85 o 
  -8   1   1       39.27       48.85      7.33 o 
  -7   1   1       42.49       40.81      6.17 o 
  -6   1   1       36.73       26.85      4.69 o 
  -5   1   1      274.93      277.38      9.85 o 
  -4   1   1       11.64       17.78      1.43 o 
  -3   1   1       32.00       30.65      1.63 o 
  -2   1   1      534.01      494.63     10.64 o 
  -1   1   1     4255.84     3904.52     89.97 o 
   0   1   1        8.42        4.90      1.73 o 
   1   1   1     2681.35     2533.28     82.96 o 
   3   1   1      230.75      239.68      7.20 o 
   4   1   1       39.64       34.57      1.85 o 
   5   1   1      329.92      332.46     11.73 o 
   6   1   1      370.88      384.62      9.86 o 
   7   1   1       98.04       89.79      4.01 o 
   8   1   1       25.70       21.29      4.63 o 
   9   1   1      103.48      107.05      9.62 o 
  10   1   1        5.83        6.13      3.65 o 
  -8   2   1        0.71        3.79      1.95 o 
  -7   2   1       99.06       92.95      9.19 o 
  -6   2   1       18.43       16.51      2.95 o 
  -5   2   1      100.32      106.20      5.74 o 
  -4   2   1      326.93      359.86     11.91 o 
  -3   2   1     1534.26     1669.38     41.35 o 
  -2   2   1      662.81      657.30     17.65 o 
  -1   2   1     2241.29     2306.13     54.38 o 
   0   2   1      256.01      239.56      6.85 o 
   1   2   1     1810.33     1638.02     39.59 o 
   2   2   1     5464.01     4414.49    174.81 o 
   3   2   1       69.77       56.03      4.10 o 
   4   2   1       82.81       79.99      2.77 o 
   5   2   1      401.76      409.67      9.72 o 
   6   2   1        1.33        0.20      0.79 o 
   7   2   1      155.81      134.42     14.63 o 
   8   2   1      159.33      137.40      9.93 o 
   9   2   1        2.00       -0.62      2.11 o 
  10   2   1       17.43       26.95      6.07 o 
  -8   3   1        4.36        4.87      2.74 o 
  -7   3   1        0.73        4.73      2.32 o 
  -6   3   1       21.70       22.91      3.69 o 
  -5   3   1       10.14       13.04      2.75 o 
  -4   3   1       22.87       17.98      2.83 o 
  -3   3   1      278.63      287.68     10.13 o 
  -2   3   1        7.65        4.49      1.38 o 
  -1   3   1      359.48      414.98     11.99 o 
   0   3   1        0.00       -0.73      0.61 o 
   1   3   1     1380.17     1317.54     44.77 o 
   3   3   1     5869.04     5303.17    154.95 o 
   5   3   1       80.98      107.41      3.52 o 
   6   3   1      514.67      564.10     18.73 o 
   7   3   1      205.68      193.20      8.03 o 
   8   3   1      147.98      144.12     10.04 o 
   9   3   1       11.55       11.56      3.73 o 
  10   3   1       18.77       19.84      5.12 o 
  -7   4   1       14.60       20.91      5.82 o 
  -6   4   1       32.81       30.74      6.23 o 
  -5   4   1        6.63       11.23      3.72 o 
  -4   4   1       33.25       34.53      5.62 o 
  -3   4   1        7.57        7.74      2.20 o 
  -2   4   1       64.35       49.82      3.68 o 
  -1   4   1      173.96      150.26      6.19 o 
   0   4   1      281.02      290.79      9.20 o 
   1   4   1      359.89      380.40     10.90 o 
   2   4   1        1.04        0.32      1.13 o 
   5   4   1      320.83      351.73      9.79 o 
   6   4   1      514.37      608.36     24.42 o 
   7   4   1       35.69       30.55      4.41 o 
   8   4   1      289.74      283.89     15.15 o 
   9   4   1       62.86       71.63      7.76 o 
  10   4   1        1.65        1.13      2.42 o 
  -6   5   1       17.39       16.20      3.78 o 
  -5   5   1        1.81        3.76      2.30 o 
  -4   5   1      129.80      116.61      7.03 o 
  -3   5   1       22.44       26.10      3.65 o 
  -2   5   1        5.93        3.55      1.60 o 
  -1   5   1        2.32        3.22      1.39 o 
   0   5   1        9.79       11.85      2.00 o 
   1   5   1       33.25       35.70      2.84 o 
   2   5   1      366.78      331.53      9.99 o 
   6   5   1      180.91      186.08     10.49 o 
   7   5   1      105.48      110.42      8.02 o 
   8   5   1       32.26       31.62      4.74 o 
   9   5   1       56.90       75.50      7.80 o 
  10   5   1        5.84        2.16      2.76 o 
  11   5   1        8.85       14.02      4.58 o 
  -6   6   1       12.63       16.53      4.20 o 
  -5   6   1        3.67        4.39      4.71 o 
  -4   6   1      123.24      121.53     10.67 o 
  -3   6   1       75.98       80.09      6.15 o 
  -2   6   1     1076.97     1103.56     64.14 o 
  -1   6   1        4.24        6.75      2.06 o 
   0   6   1      321.11      321.66     11.09 o 
   1   6   1       63.92       67.62      4.07 o 
   2   6   1      491.29      498.24     14.48 o 
   3   6   1      106.69       91.30     10.60 o 
   5   6   1        1.34        0.39      0.94 o 
   6   6   1       45.23       19.21      3.38 o 
   7   6   1      113.42      126.03      8.88 o 
   8   6   1       60.09       58.19      6.43 o 
   9   6   1       40.69       43.66      5.91 o 
  10   6   1        9.39        8.56      3.48 o 
  11   6   1        7.18       12.75      4.60 o 
  -5   7   1       12.68        8.57      3.34 o 
  -4   7   1        0.02        2.38      1.82 o 
  -3   7   1        2.13        4.52      2.40 o 
  -2   7   1      666.66      647.51     20.86 o 
  -1   7   1       70.19       62.43      8.39 o 
   0   7   1      147.92      159.43     12.28 o 
   1   7   1       29.05       34.18      3.40 o 
   2   7   1       23.71       26.57      2.91 o 
   3   7   1       53.36       51.53      3.53 o 
   4   7   1       33.31       23.51      4.59 o 
   7   7   1       48.23       29.77      4.58 o 
   8   7   1      236.82      257.41     14.42 o 
   9   7   1        0.00        1.09      1.94 o 
  10   7   1        1.61       -1.00      2.10 o 
  -4   8   1        2.69        3.53      2.95 o 
  -3   8   1       22.03       31.68      4.87 o 
  -2   8   1       16.26       15.98      3.63 o 
  -1   8   1      225.04      224.22     10.38 o 
   0   8   1       44.81       47.02      4.95 o 
   1   8   1       47.01       53.47      4.58 o 
   2   8   1       25.74       26.63      3.22 o 
   3   8   1      133.66      149.49      6.67 o 
   4   8   1       73.80       77.40      6.83 o 
   5   8   1       31.20       11.32      3.07 o 
   6   8   1        1.21        0.18      1.19 o 
   8   8   1       69.43       52.04      6.38 o 
   9   8   1       32.70       50.09      6.75 o 
  10   8   1       26.60       22.99      5.26 o 
  -2   9   1        1.39        4.80      2.26 o 
  -1   9   1       18.18       18.42      3.76 o 
   0   9   1        0.49        1.26      1.89 o 
   1   9   1       40.17       47.95      5.39 o 
   2   9   1        0.02        1.11      1.57 o 
   3   9   1       38.34       31.77      3.54 o 
   4   9   1       14.60       12.76      3.55 o 
   5   9   1       85.02       72.88      6.67 o 
   7   9   1        7.97       -0.83      1.28 o 
  -1  10   1        0.00       -0.10      2.20 o 
   0  10   1        6.26        7.78      2.81 o 
   1  10   1       55.29       60.76      5.69 o 
   2  10   1        4.16        6.69      2.39 o 
   3  10   1        0.19        0.09      2.22 o 
   4  10   1        1.67        2.64      2.36 o 
   5  10   1        0.29        1.18      1.95 o 
   6  10   1        0.56        1.40      1.66 o 
   7  10   1       17.33        2.94      1.89 o 
   1  11   1        3.67        5.04      2.84 o 
   2  11   1        0.02        0.20      2.31 o 
   3  11   1      187.75      201.33     13.94 o 
   4  11   1       49.22       42.67      6.51 o 
   5  11   1      109.31      119.70      9.82 o 
   6  11   1       53.14       49.87      6.68 o 
   4  12   1       13.30       13.56      4.20 o 
  -7 -11   2        7.28       11.18      3.71 o 
  -6 -11   2       61.79       67.56      8.54 o 
  -5 -11   2       13.75       14.71      4.42 o 
  -4 -11   2       23.31       18.23      5.31 o 
  -3 -11   2       11.56       16.29      4.86 o 
  -2 -11   2        6.57       10.19      3.91 o 
  -1 -11   2        0.00        2.54      2.37 o 
  -8 -10   2        0.00        0.97      2.32 o 
  -7 -10   2       30.38       33.41      6.27 o 
  -6 -10   2        1.39        0.45      1.87 o 
  -5 -10   2        4.30        4.45      2.83 o 
  -4 -10   2        0.04        1.83      2.41 o 
  -3 -10   2        2.90        5.74      2.93 o 
  -2 -10   2        2.35        4.09      2.94 o 
  -1 -10   2        0.03       -0.28      1.89 o 
   0 -10   2       30.63       36.91      4.99 o 
   1 -10   2       44.62       51.34      6.12 o 
  -9  -9   2        2.58        0.14      2.10 o 
  -8  -9   2        2.79        3.22      2.61 o 
  -7  -9   2        0.85       -0.72      2.12 o 
  -6  -9   2       63.40       58.18      7.06 o 
  -5  -9   2       71.61       80.46      7.80 o 
  -4  -9   2       94.62       91.95      8.41 o 
  -3  -9   2       14.76       10.09      3.53 o 
  -2  -9   2        1.25        2.85      1.67 o 
  -1  -9   2       55.88       56.99      5.13 o 
   0  -9   2        0.28        1.64      2.11 o 
   1  -9   2        6.80        6.74      2.62 o 
   2  -9   2       33.63       37.95      5.36 o 
 -10  -8   2        8.81        9.80      4.13 o 
  -9  -8   2       24.84       30.68      6.20 o 
  -8  -8   2       34.16       34.32      5.97 o 
  -7  -8   2      196.25      196.54     12.82 o 
  -6  -8   2      143.37      132.59      9.95 o 
  -5  -8   2       86.81       91.48      7.90 o 
  -4  -8   2       10.03       17.80      4.03 o 
  -3  -8   2      217.71      197.53     12.55 o 
  -2  -8   2       29.72       31.22      3.49 o 
  -1  -8   2        1.18        2.67      1.63 o 
   0  -8   2       23.27       19.72      3.24 o 
   1  -8   2      125.19      126.86      7.49 o 
   2  -8   2       18.49       20.80      3.87 o 
   3  -8   2        0.06       -0.32      2.65 o 
   4  -8   2        1.96        5.80      3.25 o 
 -10  -7   2        8.83        9.55      3.73 o 
  -9  -7   2       16.18       14.44      4.47 o 
  -8  -7   2        0.06       -0.29      2.05 o 
  -7  -7   2       75.17       74.87      7.20 o 
  -6  -7   2        9.98       12.59      3.64 o 
  -5  -7   2        0.07        1.20      1.90 o 
  -4  -7   2       22.00       21.46      4.39 o 
  -3  -7   2      216.62      200.85      7.69 o 
  -2  -7   2      325.65      296.79     16.82 o 
  -1  -7   2      487.84      510.26     23.47 o 
   0  -7   2      377.83      376.95     13.29 o 
   1  -7   2       18.37       15.91      3.08 o 
   2  -7   2        0.49        1.34      1.84 o 
   3  -7   2       64.69       57.46      5.87 o 
   4  -7   2       32.72       33.83      4.91 o 
   5  -7   2       16.08       13.18      3.97 o 
 -10  -6   2        0.24        1.02      2.48 o 
  -9  -6   2       33.24       32.05      6.03 o 
  -8  -6   2       81.38       62.62      7.51 o 
  -7  -6   2       21.64       21.11      4.58 o 
  -6  -6   2       73.60       83.35      7.09 o 
  -5  -6   2        3.42        4.60      2.23 o 
  -4  -6   2        9.82       11.87      3.11 o 
  -3  -6   2      280.36      279.50      9.17 o 
  -2  -6   2       48.58       47.02      3.37 o 
  -1  -6   2        0.80       -0.56      0.95 o 
   0  -6   2      302.08      276.38     10.21 o 
   1  -6   2       16.76       13.73      2.65 o 
   2  -6   2       46.88       51.07      6.38 o 
   3  -6   2      161.67      154.53      8.26 o 
   4  -6   2        3.06        4.27      2.38 o 
   5  -6   2        0.40        2.84      2.40 o 
   6  -6   2        0.25        1.49      2.86 o 
 -10  -5   2        6.14        9.76      4.15 o 
  -9  -5   2       34.90       42.59      6.52 o 
  -8  -5   2       90.46      105.52      8.82 o 
  -7  -5   2      108.73      120.64      9.13 o 
  -6  -5   2        8.41        3.21      2.24 o 
  -5  -5   2        2.88        5.76      2.26 o 
  -4  -5   2        0.10       -0.29      0.99 o 
  -3  -5   2      351.70      374.46     13.94 o 
  -2  -5   2      272.98      268.82      8.75 o 
  -1  -5   2      249.75      265.48      9.08 o 
   0  -5   2       84.37       95.27      4.93 o 
   1  -5   2       73.98       76.18      5.70 o 
   2  -5   2      118.01      128.43      6.79 o 
   3  -5   2       99.49       97.49      6.14 o 
   4  -5   2       44.78       45.23      4.90 o 
   5  -5   2        4.71        6.16      2.57 o 
   6  -5   2        0.62        1.09      2.22 o 
   7  -5   2        0.61        1.23      2.97 o 
 -10  -4   2        0.07       -1.91      2.26 o 
  -9  -4   2       53.08       42.86      6.73 o 
  -8  -4   2       14.83       11.41      3.49 o 
  -7  -4   2      261.37      283.77     15.27 o 
  -6  -4   2        4.19        6.84      2.58 o 
  -5  -4   2      396.73      454.72     19.80 o 
  -4  -4   2      169.29      191.34     10.36 o 
  -3  -4   2      366.27      408.36     12.60 o 
  -2  -4   2      487.04      615.32     16.21 o 
  -1  -4   2      293.19      308.70      9.49 o 
   0  -4   2     1354.91     1349.53     51.02 o 
   1  -4   2       27.17       22.13      2.84 o 
   2  -4   2      539.04      589.00     17.48 o 
   3  -4   2      339.13      333.85     11.90 o 
   4  -4   2      217.45      216.86      9.49 o 
   5  -4   2       90.40       86.13     21.22 o 
   6  -4   2       12.55        7.42      2.93 o 
   7  -4   2      161.79      155.74      9.27 o 
 -10  -3   2        0.11        1.77      2.58 o 
  -9  -3   2        0.09        2.46      2.48 o 
  -8  -3   2        0.70        1.69      2.03 o 
  -7  -3   2      131.95      120.46      8.87 o 
  -6  -3   2       17.89       26.51      4.43 o 
  -5  -3   2        4.02        6.02      2.18 o 
  -4  -3   2       28.38       30.28      3.81 o 
  -3  -3   2      155.74      165.15      8.70 o 
  -2  -3   2      149.41      129.73      4.35 o 
  -1  -3   2        8.06       12.12      1.42 o 
   0  -3   2      332.02      309.18      9.32 o 
   1  -3   2       60.24       67.14      3.64 o 
   2  -3   2        4.61        4.70      1.37 o 
   3  -3   2     1489.77     1489.20     38.00 o 
   4  -3   2       13.41       14.69      2.59 o 
   5  -3   2       38.36       38.78      4.19 o 
   6  -3   2       50.69       35.65      4.54 o 
   7  -3   2       61.64       59.79      5.93 o 
   8  -3   2        7.21       10.46      3.51 o 
 -10  -2   2       23.32       27.61      6.60 o 
  -9  -2   2       32.55       35.99      6.37 o 
  -8  -2   2        2.66        2.97      2.19 o 
  -7  -2   2       16.05       15.69      3.88 o 
  -6  -2   2      145.85      139.14      9.22 o 
  -5  -2   2      205.33      187.52     10.07 o 
  -4  -2   2       66.74       86.34      3.47 o 
  -3  -2   2      124.98      131.53      4.24 o 
  -2  -2   2     6444.16     5619.35    303.21 o 
  -1  -2   2     3950.38     3922.12     90.47 o 
   0  -2   2     1929.63     2022.17     47.69 o 
   1  -2   2     1118.90     1137.94     28.08 o 
   2  -2   2       67.74       56.07      3.31 o 
   3  -2   2      135.83      164.53      9.07 o 
   4  -2   2      176.00      183.96     10.50 o 
   5  -2   2       70.18       69.23      4.63 o 
   6  -2   2      595.29      610.32     19.15 o 
   7  -2   2       31.44       29.96      4.06 o 
   8  -2   2        0.07        0.34      1.73 o 
   9  -2   2        8.43        5.23      3.79 o 
  -9  -1   2        0.98        3.99      2.73 o 
  -8  -1   2       57.90       72.51      8.11 o 
  -7  -1   2        0.01       -1.07      1.27 o 
  -6  -1   2        8.12        7.76      1.77 o 
  -5  -1   2       16.79       17.96      2.08 o 
  -4  -1   2        1.06        2.59      1.17 o 
  -3  -1   2       29.87       29.16      1.94 o 
  -2  -1   2     3866.67     3538.03     81.73 o 
  -1  -1   2     1540.00     1451.67     51.69 o 
   0  -1   2     2201.72     2160.17     50.37 o 
   1  -1   2      809.52      765.20     18.94 o 
   2  -1   2      629.58      583.38     15.28 o 
   3  -1   2      110.42      136.79      5.41 o 
   4  -1   2      374.94      396.95     12.31 o 
   5  -1   2       81.80       78.09      4.54 o 
   6  -1   2        5.54        6.15      2.31 o 
   7  -1   2      705.69      702.52     21.39 o 
   8  -1   2      126.53      130.15     12.07 o 
   9  -1   2       15.56       18.52      5.30 o 
  -9   0   2        0.00        0.01      2.23 o 
  -8   0   2        3.34        3.72      2.49 o 
  -7   0   2       12.67       13.97      3.19 o 
  -6   0   2       13.82       14.57      2.90 o 
  -5   0   2      104.46      114.11      5.28 o 
  -4   0   2     2154.49     2245.35     53.98 o 
  -3   0   2      437.93      417.26     11.69 o 
  -1   0   2     1526.73     1448.67     48.16 o 
   0   0   2     4629.51     4212.84     96.73 o 
   1   0   2      266.05      292.87      7.62 o 
   3   0   2        0.14       -0.23      0.53 o 
   4   0   2      275.22      307.02     19.18 o 
   5   0   2      277.68      282.70     11.01 o 
   6   0   2      221.09      210.06     11.99 o 
   7   0   2       11.39        5.32      5.10 o 
   8   0   2        0.38        0.48      1.62 o 
   9   0   2        5.50        6.33      3.18 o 
  -9   1   2        3.19       11.55      4.60 o 
  -8   1   2       34.26       41.52      6.92 o 
  -7   1   2        0.42        1.53      1.63 o 
  -6   1   2       25.90       27.55      4.97 o 
  -5   1   2       43.31       40.65      5.13 o 
  -4   1   2      223.13      207.73      7.87 o 
  -3   1   2      163.83      187.17      7.93 o 
  -2   1   2     3106.14     2942.93     68.92 o 
  -1   1   2     4210.54     3791.94     87.60 o 
   0   1   2     8712.55     6902.08    159.48 o 
   1   1   2      329.84      284.53     10.70 o 
   2   1   2      549.48      560.61     13.79 o 
   4   1   2      938.91      927.88     23.25 o 
   5   1   2        1.04        2.21      0.92 o 
   6   1   2      386.82      389.13     11.54 o 
   7   1   2       74.25       74.15      3.67 o 
   8   1   2       27.09       27.67      5.15 o 
   9   1   2        6.28        5.03      2.85 o 
  10   1   2        5.37        7.37      3.53 o 
  -8   2   2        1.08        3.64      2.65 o 
  -7   2   2        4.19        2.41      1.99 o 
  -6   2   2       14.13       18.69      3.14 o 
  -5   2   2       30.75       36.84      3.74 o 
  -4   2   2       89.07       94.47      9.38 o 
  -3   2   2      517.44      536.35     25.89 o 
  -2   2   2       16.10        8.47      1.56 o 
  -1   2   2     3283.09     3143.86     73.49 o 
   0   2   2     4678.99     4223.26     81.15 o 
   1   2   2     7434.40     6550.50    125.15 o 
   2   2   2     4752.99     4282.33     98.32 o 
   3   2   2      615.77      618.50     15.41 o 
   4   2   2      584.45      639.90     30.33 o 
   5   2   2      150.54      158.80      4.87 o 
   6   2   2      334.62      345.03      9.01 o 
   7   2   2       85.06       84.36      3.89 o 
   8   2   2      512.89      518.73     16.92 o 
   9   2   2       90.84       94.41      8.58 o 
  10   2   2       35.36       31.86      6.31 o 
  -8   3   2        0.01        1.99      2.42 o 
  -7   3   2        0.32        0.06      1.91 o 
  -6   3   2       52.41       47.17      8.53 o 
  -5   3   2      137.17      137.21      7.19 o 
  -4   3   2      199.20      198.15     12.53 o 
  -3   3   2      120.74      101.88      7.65 o 
  -2   3   2       18.75       24.81      3.15 o 
  -1   3   2      893.98      943.10     24.15 o 
   0   3   2     8222.51     7505.81    244.55 o 
   2   3   2     2272.54     2220.59     63.83 o 
   3   3   2     1438.19     1451.21     28.84 o 
   4   3   2      213.33      250.60      6.31 o 
   5   3   2        1.99        0.66      0.60 o 
   6   3   2      179.74      190.37      5.73 o 
   7   3   2        1.88        2.81      1.51 o 
   8   3   2        4.87        5.94      2.05 o 
   9   3   2        7.72        5.66      2.13 o 
  10   3   2       13.76       14.81      4.22 o 
  -7   4   2        0.55        2.49      2.35 o 
  -6   4   2       36.60       38.71      4.85 o 
  -5   4   2        7.46        7.46      2.50 o 
  -4   4   2      362.03      376.61     14.82 o 
  -3   4   2        0.60        0.36      1.11 o 
  -2   4   2       70.56       74.47      4.47 o 
  -1   4   2      322.01      300.39      9.93 o 
   0   4   2     1098.69     1125.85     28.39 o 
   1   4   2       21.76       21.28      5.84 o 
   2   4   2      832.27      870.32     28.10 o 
   3   4   2       59.69       61.38      2.43 o 
   4   4   2      568.80      558.11     14.75 o 
   5   4   2       18.12       12.66      1.33 o 
   6   4   2       48.77       42.57      5.24 o 
   7   4   2        2.00        3.32      1.44 o 
   8   4   2        0.30        0.17      1.38 o 
   9   4   2       23.51       24.06      4.87 o 
  10   4   2       46.32       53.30      7.10 o 
  11   4   2        0.19        1.12      2.95 o 
  -6   5   2       20.96       19.09      3.93 o 
  -5   5   2      168.41      131.37     13.94 o 
  -4   5   2       17.23       16.38      3.20 o 
  -3   5   2       16.44       19.57      3.27 o 
  -2   5   2       48.01       45.08      4.05 o 
  -1   5   2      204.68      195.47     10.94 o 
   0   5   2      356.12      378.56     11.88 o 
   1   5   2      262.22      269.22     12.64 o 
   2   5   2      866.07      913.57     29.50 o 
   3   5   2      105.22      112.05      4.50 o 
   4   5   2       78.07       99.96     11.36 o 
   5   5   2      110.21      111.55      3.83 o 
   6   5   2      104.39      121.99     10.34 o 
   7   5   2       12.15        1.85      1.49 o 
   8   5   2        9.66        7.59      2.55 o 
   9   5   2        2.27        0.83      1.84 o 
  10   5   2      131.82      133.83     10.49 o 
  11   5   2        5.19        6.00      3.40 o 
  -5   6   2       30.00       37.60      5.07 o 
  -4   6   2        5.60        3.65      2.20 o 
  -3   6   2      543.53      526.08     17.90 o 
  -2   6   2       84.36       82.10      5.88 o 
  -1   6   2        4.97        3.12      1.73 o 
   0   6   2       14.75       16.00      4.05 o 
   1   6   2       11.60       11.76      2.10 o 
   2   6   2        2.85        3.42      3.95 o 
   3   6   2       16.21       18.98      2.16 o 
   4   6   2       50.18       54.65      5.09 o 
   5   6   2      563.76      562.59     15.34 o 
   6   6   2      361.45      322.17     14.88 o 
   7   6   2      185.05      151.82      9.48 o 
   8   6   2        0.65        0.42      1.18 o 
  10   6   2        0.00        2.41      2.30 o 
  -5   7   2       43.23       41.93      6.00 o 
  -4   7   2        5.36        6.75      2.56 o 
  -3   7   2        6.75       11.50      7.45 o 
  -2   7   2        8.77        8.34      2.69 o 
  -1   7   2        5.88        2.40      1.86 o 
   0   7   2       70.61       61.59      4.75 o 
   1   7   2        3.38        3.95      1.66 o 
   2   7   2       22.20       16.35      9.63 o 
   3   7   2      194.47      201.05      7.61 o 
   4   7   2      496.79      457.21     16.27 o 
   5   7   2      103.27       93.25      6.67 o 
   6   7   2       11.15        5.08      2.29 o 
   7   7   2      220.30      210.93     11.88 o 
   8   7   2       48.49       47.07      5.72 o 
   9   7   2        2.81        1.76      1.60 o 
  -4   8   2       12.73        9.99      3.84 o 
  -3   8   2       10.81        7.61      2.85 o 
  -2   8   2       94.91       80.71     10.45 o 
  -1   8   2      117.96      116.04     10.97 o 
   0   8   2        1.85        2.77      2.43 o 
   1   8   2        0.03       -0.22      1.92 o 
   2   8   2        9.23       13.23      2.50 o 
   4   8   2      209.51      205.39      7.92 o 
   5   8   2       83.43       79.57      6.53 o 
   6   8   2      238.61      227.52     12.45 o 
   7   8   2      120.01       97.29      7.58 o 
   8   8   2       25.51       24.43      4.61 o 
  -2   9   2        2.03        0.04      2.54 o 
  -1   9   2        0.61       -1.37      1.73 o 
   0   9   2       86.50       88.28      6.66 o 
   1   9   2       60.73       65.41      5.39 o 
   2   9   2       69.55       74.75      5.24 o 
   3   9   2       13.68        9.09      4.54 o 
   4   9   2       38.80       24.80      4.24 o 
   5   9   2      207.70      174.25     10.77 o 
   6   9   2      140.23      131.26      8.93 o 
   7   9   2        0.15        2.72      2.11 o 
  -1  10   2       14.79       16.57      3.79 o 
   0  10   2       11.78       10.18      3.89 o 
   1  10   2       13.69       24.12      4.09 o 
   2  10   2       54.44       49.22      7.22 o 
   3  10   2        2.75        3.12      1.96 o 
   4  10   2        5.48       -0.02      1.40 o 
   5  10   2        9.78       14.29      3.88 o 
   1  11   2       49.36       44.93      5.61 o 
   2  11   2       75.56       80.81      6.57 o 
   3  11   2       23.58       31.79      6.05 o 
   4  11   2        5.08       -0.53      1.59 o 
  -7 -11   3        3.62        4.98      3.28 o 
  -6 -11   3        0.27        1.26      2.25 o 
  -5 -11   3        6.94       11.26      4.29 o 
  -4 -11   3        4.83       11.11      4.22 o 
  -3 -11   3        0.02        1.36      2.59 o 
  -2 -11   3       43.66       46.22      8.31 o 
  -1 -11   3        2.01        4.85      4.32 o 
  -8 -10   3       22.76       22.04      5.46 o 
  -7 -10   3        8.46        5.78      3.21 o 
  -6 -10   3        3.83        2.53      2.17 o 
  -5 -10   3       38.98       41.36      6.81 o 
  -4 -10   3        2.17        1.85      2.41 o 
  -3 -10   3        9.32        9.84      3.48 o 
  -2 -10   3        3.07        2.60      2.44 o 
  -1 -10   3       39.46       49.37      5.35 o 
   0 -10   3       49.19       51.06      6.52 o 
   1 -10   3       12.04       15.74      4.02 o 
  -9  -9   3       14.88       13.78      4.79 o 
  -8  -9   3        3.57        3.00      2.84 o 
  -7  -9   3        3.66        7.51      3.53 o 
  -6  -9   3       65.45       56.66      7.13 o 
  -5  -9   3      241.21      243.19     15.11 o 
  -4  -9   3       28.22       22.71      4.98 o 
  -3  -9   3        1.35        1.98      2.29 o 
  -2  -9   3        2.69        2.63      1.77 o 
  -1  -9   3       26.22       27.79      3.92 o 
   0  -9   3        0.04        1.67      1.93 o 
   1  -9   3       50.29       54.60      5.80 o 
   2  -9   3        3.89        5.45      3.36 o 
  -9  -8   3        4.70        9.51      3.74 o 
  -8  -8   3        0.06        0.48      1.97 o 
  -7  -8   3        0.67        2.10      2.37 o 
  -6  -8   3       75.82       80.47      7.79 o 
  -5  -8   3        8.57        9.35      3.26 o 
  -4  -8   3       49.93       53.31      6.86 o 
  -3  -8   3       70.36       78.23      8.20 o 
  -2  -8   3      116.24      125.57      6.55 o 
  -1  -8   3       36.31       39.68      5.22 o 
   0  -8   3       32.69       32.79      4.22 o 
   1  -8   3        0.03        1.86      1.87 o 
   2  -8   3       52.94       52.61      9.38 o 
   3  -8   3       31.91       40.11      5.42 o 
   4  -8   3        9.08       12.04      3.96 o 
 -10  -7   3        6.40        1.12      2.62 o 
  -9  -7   3        6.33        8.83      3.70 o 
  -8  -7   3      109.22      111.93      9.89 o 
  -7  -7   3      235.28      256.94     15.28 o 
  -6  -7   3       47.74       52.36      6.73 o 
  -5  -7   3       46.30       38.83      5.48 o 
  -4  -7   3       12.07       13.98      3.51 o 
  -3  -7   3        1.28        0.58      1.07 o 
  -2  -7   3        0.24        0.55      1.34 o 
  -1  -7   3       31.22       29.29      4.90 o 
   0  -7   3       16.09       16.66      3.54 o 
   1  -7   3       12.84       11.47      3.48 o 
   2  -7   3        9.34        6.33      3.23 o 
   3  -7   3       24.28       29.61      4.61 o 
   4  -7   3       21.89       23.00      4.45 o 
   5  -7   3        0.04       -0.65      3.35 o 
 -10  -6   3       13.95       14.91      4.75 o 
  -9  -6   3        0.63        3.61      2.47 o 
  -8  -6   3       27.96       32.79      5.92 o 
  -7  -6   3       16.74       18.82      4.42 o 
  -6  -6   3      198.50      199.73     12.26 o 
  -5  -6   3      264.36      285.68     15.21 o 
  -4  -6   3       69.37       61.34      6.02 o 
  -3  -6   3      172.67      180.60      6.80 o 
  -2  -6   3      137.11      119.81      5.54 o 
  -1  -6   3       88.71       95.97      5.99 o 
   0  -6   3       80.13       74.97      4.94 o 
   1  -6   3       22.92       26.02      3.41 o 
   2  -6   3       50.22       48.74      4.76 o 
   3  -6   3       15.11       15.48      3.31 o 
   4  -6   3       28.94       29.20      4.72 o 
   5  -6   3        0.74       -0.98      1.83 o 
   6  -6   3        0.15        0.63      2.86 o 
 -10  -5   3        4.06        3.92      3.09 o 
  -9  -5   3        6.19        5.04      2.57 o 
  -8  -5   3       59.57       78.82      8.50 o 
  -7  -5   3      199.18      224.97     13.74 o 
  -6  -5   3      168.59      136.32      9.55 o 
  -5  -5   3      209.13      198.71     11.65 o 
  -4  -5   3      523.76      463.80     20.24 o 
  -3  -5   3      114.42      140.51      5.29 o 
  -2  -5   3      124.11      124.42      5.20 o 
  -1  -5   3      269.75      301.26     10.05 o 
   0  -5   3      315.49      338.23     24.25 o 
   1  -5   3        7.45        9.53      2.12 o 
   2  -5   3       62.90       64.81      4.99 o 
   3  -5   3      107.82       90.76      5.96 o 
   4  -5   3       47.99       51.36      5.24 o 
   5  -5   3        3.90        5.59      2.56 o 
   6  -5   3        1.63        2.33      2.42 o 
   7  -5   3       11.91       14.80      4.52 o 
 -10  -4   3        1.10        8.70      4.31 o 
  -9  -4   3        2.85        6.21      2.90 o 
  -8  -4   3      106.21      108.54      9.11 o 
  -7  -4   3       49.14       47.86      6.25 o 
  -6  -4   3        6.63        6.06      2.45 o 
  -5  -4   3      156.00      159.73      9.88 o 
  -4  -4   3       13.03       15.22      3.27 o 
  -3  -4   3      605.30      635.21     24.94 o 
  -2  -4   3      115.74      114.70      5.99 o 
  -1  -4   3      734.48      814.43     21.35 o 
   0  -4   3      802.14      898.21     23.78 o 
   1  -4   3        4.21        4.22      1.60 o 
   2  -4   3      723.52      761.03     21.65 o 
   3  -4   3      206.33      206.76      8.83 o 
   4  -4   3        0.13       -0.49      2.05 o 
   5  -4   3      139.40      135.55      7.67 o 
   6  -4   3       66.28       79.42      6.69 o 
   7  -4   3        3.09        3.44      2.75 o 
 -10  -3   3       21.08       27.96      6.41 o 
  -9  -3   3       42.34       50.24      7.60 o 
  -8  -3   3        1.13        5.28      2.68 o 
  -7  -3   3        0.93        3.07      1.86 o 
  -6  -3   3        0.91        2.97      1.87 o 
  -5  -3   3       10.91       24.01      4.04 o 
  -4  -3   3       12.07        9.04      1.12 o 
  -3  -3   3      474.85      498.94     13.17 o 
  -2  -3   3      364.71      381.85     10.60 o 
  -1  -3   3       50.64       43.99      2.49 o 
   0  -3   3      470.89      448.06     12.73 o 
   1  -3   3     1574.16     1787.24     43.73 o 
   2  -3   3      172.78      192.08      7.44 o 
   3  -3   3      216.74      218.98      8.59 o 
   4  -3   3        7.92        8.47      2.17 o 
   5  -3   3        2.53        3.92      2.03 o 
   6  -3   3      387.61      401.98     14.81 o 
   7  -3   3       59.68       64.04      6.08 o 
   8  -3   3       16.40       24.03      5.00 o 
  -9  -2   3       32.80       25.87      5.71 o 
  -8  -2   3       69.00       57.63      7.49 o 
  -7  -2   3      135.17      132.09      9.79 o 
  -6  -2   3       33.57       34.28      4.84 o 
  -5  -2   3        9.53        7.08      1.39 o 
  -4  -2   3        0.26        0.97      0.79 o 
  -3  -2   3      164.31      160.13      5.25 o 
  -2  -2   3     1456.20     1374.48     32.96 o 
  -1  -2   3       40.52       36.64      3.47 o 
   0  -2   3      150.54      147.99      5.18 o 
   1  -2   3      166.07      160.45      5.71 o 
   2  -2   3     1477.82     1600.63     39.29 o 
   3  -2   3     1395.13     1495.98     37.52 o 
   4  -2   3        8.82       10.92      2.20 o 
   5  -2   3        0.10       -0.33      1.24 o 
   6  -2   3      103.68      108.93     12.14 o 
   7  -2   3       32.02       28.44      4.25 o 
   8  -2   3      340.48      344.33     24.20 o 
   9  -2   3        2.24        2.23      2.67 o 
  -9  -1   3        2.93        5.88      3.13 o 
  -8  -1   3       19.40       28.21      5.60 o 
  -7  -1   3       45.04       49.83      6.55 o 
  -6  -1   3      133.06      127.93      5.85 o 
  -5  -1   3       66.75       47.70      3.23 o 
  -4  -1   3      114.67      116.07      4.72 o 
  -3  -1   3      338.82      316.74     14.02 o 
  -2  -1   3      460.78      419.72     11.21 o 
  -1  -1   3     4868.65     4038.92    331.99 o 
   0  -1   3     8106.69     7530.76    172.39 o 
   1  -1   3      619.98      622.91     17.48 o 
   2  -1   3       72.39       75.46      3.40 o 
   3  -1   3       49.37       44.65      3.65 o 
   4  -1   3       88.64       92.37      6.49 o 
   5  -1   3        5.91        6.48      1.74 o 
   6  -1   3       22.90       24.98      3.17 o 
   7  -1   3      118.33      123.44      6.79 o 
   8  -1   3      302.85      303.05     12.22 o 
   9  -1   3        4.00        1.80      2.19 o 
  -9   0   3       11.77       21.94      5.62 o 
  -8   0   3       21.45       17.08      4.54 o 
  -7   0   3        7.92        9.36      3.11 o 
  -6   0   3       34.21       43.09      3.73 o 
  -5   0   3      496.21      522.35     15.46 o 
  -4   0   3       62.73       52.38      5.71 o 
  -3   0   3        5.76        7.56      1.54 o 
  -2   0   3       10.66       13.16      2.09 o 
  -1   0   3       25.50       26.90      1.65 o 
   0   0   3      399.07      383.15      9.89 o 
   1   0   3     2046.07     2011.41     46.99 o 
   2   0   3      295.51      293.29      8.23 o 
   3   0   3      415.05      425.75     16.81 o 
   4   0   3      393.27      385.30     17.92 o 
   5   0   3        2.61        4.47      1.29 o 
   6   0   3      213.62      213.05      8.35 o 
   7   0   3       49.51       50.48     14.64 o 
   8   0   3       63.85       55.74      7.30 o 
   9   0   3       27.19       27.74      6.10 o 
  -8   1   3        2.26        0.50      2.48 o 
  -7   1   3       13.90       18.58      3.29 o 
  -6   1   3        1.23       -0.38      1.59 o 
  -5   1   3       43.83       31.80      4.73 o 
  -4   1   3      158.90      143.63     21.42 o 
  -3   1   3     2439.02     2432.51     58.24 o 
  -2   1   3      646.18      646.40     21.61 o 
  -1   1   3        2.62        4.36      0.92 o 
   0   1   3      572.95      566.49     14.12 o 
   1   1   3      219.58      198.22      8.60 o 
   2   1   3     1238.65     1291.67     30.60 o 
   3   1   3      207.84      201.03      8.52 o 
   4   1   3        0.83       -0.30      0.48 o 
   5   1   3        0.39        0.28      0.95 o 
   6   1   3        6.21        3.50      1.38 o 
   7   1   3      237.15      227.24      7.89 o 
   8   1   3       86.89       90.13      5.69 o 
   9   1   3       46.78       63.58      7.98 o 
  10   1   3        8.86       14.73      4.58 o 
  -8   2   3       11.99       12.28      4.80 o 
  -7   2   3       39.18       39.77      4.57 o 
  -6   2   3        5.61        7.85      2.37 o 
  -5   2   3        0.13        1.67      1.40 o 
  -4   2   3        1.33        4.83      1.52 o 
  -3   2   3        3.43        2.55      1.20 o 
  -2   2   3      110.42       93.40      4.32 o 
  -1   2   3      591.65      622.04     16.35 o 
   0   2   3       36.75       26.66      2.34 o 
   1   2   3     1827.38     1710.01     40.12 o 
   2   2   3     1763.54     1681.03     56.58 o 
   3   2   3      457.86      580.74     14.66 o 
   4   2   3      659.34      749.27     18.98 o 
   5   2   3       30.72       34.74      3.38 o 
   6   2   3       47.67       54.06      3.54 o 
   7   2   3      342.65      325.22      9.15 o 
   8   2   3       33.58       31.88      3.75 o 
   9   2   3       55.39       62.47      7.32 o 
  10   2   3      151.26      140.13     11.29 o 
  -7   3   3       17.68       14.57      3.45 o 
  -6   3   3       45.96       45.51      4.87 o 
  -5   3   3        8.08       14.24      2.93 o 
  -4   3   3       22.24       20.60      2.95 o 
  -3   3   3       80.19       83.65      4.79 o 
  -2   3   3       24.52       28.93      2.79 o 
  -1   3   3      666.93      645.05     17.55 o 
   0   3   3     1948.22     1920.44     47.19 o 
   2   3   3        5.49        5.33      0.77 o 
   3   3   3      634.76      643.31     13.65 o 
   4   3   3      830.20      881.99     18.51 o 
   5   3   3      320.16      330.34      8.30 o 
   6   3   3       47.76       43.79      4.50 o 
   7   3   3        8.04        3.40      5.45 o 
   8   3   3        0.01        0.70      1.42 o 
   9   3   3        3.27        2.65      1.71 o 
  10   3   3        2.25        2.11      2.53 o 
  -7   4   3        1.86        4.47      2.59 o 
  -6   4   3       19.60       22.61      3.96 o 
  -5   4   3       10.08       12.17      5.02 o 
  -4   4   3       11.44        9.10      2.52 o 
  -3   4   3      115.80      127.11      6.48 o 
  -2   4   3        9.44        7.97      1.89 o 
  -1   4   3      363.99      334.82     10.81 o 
   1   4   3     3156.34     3216.34     62.72 o 
   2   4   3       83.71       90.17      4.25 o 
   3   4   3      924.78      957.45     19.87 o 
   4   4   3      710.97      766.07     16.39 o 
   5   4   3     2394.15     2667.95     52.79 o 
   6   4   3       60.22       57.00      2.76 o 
   7   4   3        8.22        6.79      1.95 o 
   8   4   3       54.76       45.44      6.58 o 
   9   4   3        0.46       -0.02      1.44 o 
  10   4   3        6.53        5.21      2.31 o 
  11   4   3        0.05        0.00      2.56 o 
  -6   5   3        0.11        1.30      2.32 o 
  -5   5   3        2.50        2.84      3.16 o 
  -4   5   3       21.85       25.37      3.84 o 
  -3   5   3      285.33      249.36     10.34 o 
  -2   5   3      334.05      320.77     11.62 o 
  -1   5   3       79.47       87.64      7.77 o 
   0   5   3       46.52       48.37      9.04 o 
   1   5   3       30.73       23.88      2.43 o 
   2   5   3        0.00       -0.04      0.87 o 
   3   5   3       10.15        9.88      1.28 o 
   4   5   3      669.11      642.68     14.22 o 
   5   5   3     2181.65     2260.36     45.05 o 
   6   5   3      150.18      162.96      6.85 o 
   7   5   3       35.98       38.38      3.54 o 
   8   5   3        8.75        7.49      2.12 o 
   9   5   3       12.43       14.08      3.16 o 
  10   5   3        0.72        0.58      1.88 o 
  -5   6   3        5.62       11.82      4.75 o 
  -4   6   3       36.72       34.63      4.77 o 
  -3   6   3      213.73      210.77      9.82 o 
  -2   6   3      253.63      235.53     10.00 o 
  -1   6   3        1.32        2.02      1.63 o 
   0   6   3       27.33       20.56      2.79 o 
   1   6   3      170.89      154.23      9.47 o 
   2   6   3      102.83      115.06      5.23 o 
   3   6   3      603.01      620.05     17.04 o 
   4   6   3      154.11      144.73      5.59 o 
   5   6   3      197.55      214.09      7.27 o 
   6   6   3      140.50      164.09      7.03 o 
   7   6   3      137.52      145.07     13.73 o 
   8   6   3        0.02        1.32      1.99 o 
   9   6   3       14.93       12.50      3.42 o 
  -4   7   3       18.75       20.75      4.06 o 
  -3   7   3        0.92        1.24      1.77 o 
  -2   7   3      235.03      215.84     10.06 o 
  -1   7   3      296.04      286.03     11.42 o 
   0   7   3       88.04       79.82      5.27 o 
   1   7   3        1.24        1.80      1.99 o 
   2   7   3        0.86       -0.16      1.03 o 
   3   7   3        2.04        0.97      1.23 o 
   4   7   3       42.45       44.71      3.25 o 
   5   7   3      178.87      192.83      7.06 o 
   6   7   3       18.35       22.03      3.52 o 
   7   7   3        6.42       14.50      3.34 o 
  -3   8   3       13.89       21.53      7.46 o 
  -2   8   3       90.40       90.03     11.85 o 
  -1   8   3      140.74      140.00      7.90 o 
   0   8   3        0.26       -0.09      1.52 o 
   1   8   3       11.78        9.53      2.26 o 
   2   8   3       40.53       35.43      3.62 o 
   3   8   3       12.67       13.80      2.44 o 
   4   8   3        5.12        5.87      2.23 o 
   5   8   3       35.58       35.69      4.50 o 
   6   8   3       64.16       69.79      6.20 o 
  -2   9   3        0.06        3.19      2.56 o 
  -1   9   3        2.23       -0.72      2.29 o 
   0   9   3       99.98      109.37      7.51 o 
   1   9   3      196.24      171.13      8.50 o 
   2   9   3       27.55       21.54      4.73 o 
   3   9   3       53.02       65.05      4.81 o 
   4   9   3       58.36       61.58      4.50 o 
   5   9   3       24.11       23.86      4.26 o 
  -1  10   3       12.02        8.37      5.08 o 
   0  10   3       10.01       14.93      3.50 o 
   1  10   3        0.03       -0.52      3.77 o 
   2  10   3        4.11        1.17      1.84 o 
   3  10   3       39.11       38.84      4.15 o 
   1  11   3        0.96        2.55      2.48 o 
   2  11   3        5.15        7.16      4.12 o 
   3  11   3        6.57        3.13      3.50 o 
  -6 -11   4       22.01       26.47      6.43 o 
  -5 -11   4       69.87       77.56      9.66 o 
  -4 -11   4       95.92      108.71     11.58 o 
  -3 -11   4        2.21        3.53      3.54 o 
  -2 -11   4        7.32       17.72      6.04 o 
  -8 -10   4        0.05        2.52      2.94 o 
  -7 -10   4       37.30       30.56      6.32 o 
  -6 -10   4        0.12       -0.95      1.91 o 
  -5 -10   4        4.74        5.25      3.20 o 
  -4 -10   4        5.09       13.37      3.99 o 
  -3 -10   4        0.85        0.01      2.02 o 
  -2 -10   4        9.81        7.15      3.63 o 
  -1 -10   4       35.64       46.80      5.30 o 
   0 -10   4        1.89        3.72      3.37 o 
  -8  -9   4        9.09        6.74      3.30 o 
  -7  -9   4       30.85       39.62      7.04 o 
  -6  -9   4        4.82        5.57      2.68 o 
  -5  -9   4       80.79       85.76      8.41 o 
  -4  -9   4        0.41        0.03      1.79 o 
  -3  -9   4        0.01        0.65      2.14 o 
  -2  -9   4       21.33       30.10      6.12 o 
  -1  -9   4       68.11       72.68      5.88 o 
   0  -9   4      176.11      177.63     11.29 o 
   1  -9   4      154.42      145.91      8.71 o 
   2  -9   4       47.28       42.83      5.76 o 
  -9  -8   4        3.68        3.31      3.39 o 
  -8  -8   4        6.16        5.66      3.35 o 
  -7  -8   4       68.82       77.95      8.76 o 
  -6  -8   4       38.72       57.08      7.55 o 
  -5  -8   4      121.68      130.14     10.21 o 
  -4  -8   4        8.70        9.46      3.46 o 
  -3  -8   4        0.01        0.39      1.79 o 
  -2  -8   4       14.73       20.70      3.08 o 
  -1  -8   4       27.91       30.71      3.85 o 
   0  -8   4       21.09       28.13      4.01 o 
   1  -8   4        5.30        4.79      2.42 o 
   2  -8   4       34.66       37.78      6.10 o 
   3  -8   4       14.37       15.53      3.93 o 
  -9  -7   4        0.00        0.10      2.05 o 
  -8  -7   4        1.02        3.36      2.49 o 
  -7  -7   4       61.86       62.39      7.73 o 
  -6  -7   4       13.81       14.72      3.92 o 
  -5  -7   4      110.17       93.02      7.96 o 
  -4  -7   4       12.16       14.48      3.70 o 
  -3  -7   4      137.05      122.78      9.51 o 
  -2  -7   4        3.25        5.85      1.78 o 
  -1  -7   4        0.71        0.63      1.29 o 
   0  -7   4       13.38       16.22      2.97 o 
   1  -7   4       40.48       37.85      4.45 o 
   2  -7   4        0.14        1.05      2.10 o 
   3  -7   4        6.11        9.63      2.86 o 
   4  -7   4       10.15       17.43      4.23 o 
   5  -7   4        1.20       -1.39      3.71 o 
 -10  -6   4        5.50        6.64      3.81 o 
  -9  -6   4        0.60        1.88      1.95 o 
  -8  -6   4       13.20       11.99      3.98 o 
  -7  -6   4        2.12        1.30      1.87 o 
  -6  -6   4       38.08       36.18      5.69 o 
  -5  -6   4      859.71      914.31     37.01 o 
  -4  -6   4       32.28       32.13      4.96 o 
  -3  -6   4       95.45      103.45      4.92 o 
  -2  -6   4      434.80      460.54     14.12 o 
  -1  -6   4      429.63      441.25     14.02 o 
   0  -6   4        1.69        0.15      1.26 o 
   1  -6   4       49.40       45.54      4.41 o 
   2  -6   4       11.81       10.38      2.66 o 
   3  -6   4       11.31       11.26      3.11 o 
   4  -6   4        0.92       -0.63      2.02 o 
   5  -6   4        0.38        0.59      2.22 o 
   6  -6   4        0.62        0.28      2.96 o 
 -10  -5   4        2.99        5.05      3.86 o 
  -9  -5   4        4.59       16.79      4.55 o 
  -8  -5   4       16.45       17.80      4.49 o 
  -7  -5   4      127.50      128.57     10.10 o 
  -6  -5   4       35.32       42.20      5.80 o 
  -5  -5   4        1.33        0.49      1.45 o 
  -4  -5   4        7.07        6.37      2.51 o 
  -3  -5   4       21.26       25.89      4.36 o 
  -2  -5   4       49.26       47.72      3.31 o 
  -1  -5   4      159.87      157.59      6.54 o 
   0  -5   4      343.43      368.59     15.13 o 
   1  -5   4      413.38      427.57     14.09 o 
   2  -5   4       17.45       18.53      3.06 o 
   3  -5   4        6.12        8.93      2.47 o 
   4  -5   4        1.19        0.52      1.73 o 
   5  -5   4       56.74       54.66      8.52 o 
   6  -5   4        5.74        6.30      2.75 o 
 -10  -4   4        4.47        7.67      4.34 o 
  -9  -4   4       37.95       45.82      7.25 o 
  -8  -4   4       18.00       16.40      4.00 o 
  -7  -4   4      293.85      277.15     15.83 o 
  -6  -4   4        5.23        4.80      2.47 o 
  -5  -4   4        5.40        4.23      2.27 o 
  -4  -4   4      931.11     1038.13     39.37 o 
  -3  -4   4       54.21       60.43      3.18 o 
  -2  -4   4        1.33        2.55      1.05 o 
  -1  -4   4      258.68      271.44     11.01 o 
   0  -4   4      362.63      368.14     11.66 o 
   1  -4   4       30.00       31.14      3.27 o 
   2  -4   4       11.47       11.84      2.32 o 
   3  -4   4      124.25      139.97      7.05 o 
   4  -4   4      195.30      188.05      8.80 o 
   5  -4   4       26.41       27.05      5.08 o 
   6  -4   4        1.09        1.17      2.13 o 
   7  -4   4       21.68       28.66      4.76 o 
  -9  -3   4        2.34        2.99      2.44 o 
  -8  -3   4       68.47       58.90      7.58 o 
  -7  -3   4      353.52      365.57     18.77 o 
  -6  -3   4       18.01       27.12      4.68 o 
  -5  -3   4       42.90       40.40      5.24 o 
  -4  -3   4       99.04      105.53      4.21 o 
  -3  -3   4     1329.78     1443.43     35.32 o 
  -2  -3   4      492.07      537.11     20.96 o 
  -1  -3   4      111.43      114.89      4.70 o 
   0  -3   4       87.49       86.25      7.88 o 
   1  -3   4      279.22      297.77      9.78 o 
   2  -3   4       68.55       63.37      3.93 o 
   3  -3   4       93.71      100.00      5.43 o 
   4  -3   4       81.39       87.78      5.40 o 
   5  -3   4       43.52       41.27      4.36 o 
   6  -3   4       31.67       31.50      4.28 o 
   7  -3   4        0.26        1.75      2.59 o 
   8  -3   4        0.52       -0.37      2.35 o 
  -9  -2   4        0.57        1.88      2.40 o 
  -8  -2   4       62.26       68.21      8.37 o 
  -7  -2   4        4.82        4.60      2.61 o 
  -6  -2   4       95.43      104.55      8.05 o 
  -5  -2   4        7.43        6.03      3.35 o 
  -4  -2   4      344.11      359.74     10.64 o 
  -3  -2   4      598.92      631.06     16.59 o 
  -2  -2   4        8.69       12.63      4.27 o 
  -1  -2   4     4315.05     4403.28    102.05 o 
   0  -2   4     3708.42     3782.51     88.14 o 
   1  -2   4      212.22      207.72      7.10 o 
   2  -2   4     1854.89     2016.19     48.90 o 
   3  -2   4      413.33      484.03     14.47 o 
   4  -2   4        4.37        4.81      1.63 o 
   5  -2   4       45.81       42.91      4.03 o 
   6  -2   4        0.45        1.20      1.67 o 
   7  -2   4       28.57       23.25      3.89 o 
   8  -2   4        2.02        5.27      2.72 o 
  -9  -1   4        6.43        3.57      3.13 o 
  -8  -1   4       19.39       23.19      5.30 o 
  -7  -1   4        2.61        6.05      2.84 o 
  -6  -1   4       60.05       53.92      6.34 o 
  -5  -1   4        2.71        2.92      1.38 o 
  -4  -1   4      395.64      441.89     12.87 o 
  -3  -1   4      440.44      473.63     22.51 o 
  -2  -1   4      588.51      618.30     16.11 o 
   0  -1   4        1.06        2.75      0.90 o 
   1  -1   4     4443.36     4376.52    101.39 o 
   2  -1   4      145.81      160.57      6.83 o 
   3  -1   4      998.90     1083.17     27.54 o 
   4  -1   4      817.37      897.96     23.88 o 
   5  -1   4       92.52       90.61      6.71 o 
   6  -1   4        1.75        1.43      1.95 o 
   7  -1   4       49.27       51.36      6.41 o 
   8  -1   4       32.36       24.33      5.21 o 
   9  -1   4        2.53        2.08      2.51 o 
  -9   0   4       65.80       54.99      8.61 o 
  -8   0   4       64.06       59.31      8.15 o 
  -7   0   4        9.39        7.55      3.33 o 
  -6   0   4       21.21       22.30      3.57 o 
  -5   0   4      207.81      198.78      7.84 o 
  -4   0   4       74.45       72.36      3.95 o 
  -3   0   4      244.57      223.81      7.51 o 
  -1   0   4       76.44       81.53      3.37 o 
   0   0   4     1954.51     1812.20     60.15 o 
   1   0   4      111.46       91.23      3.45 o 
   2   0   4       63.57       71.69      3.68 o 
   3   0   4      792.02      783.52     20.15 o 
   4   0   4       72.69       60.35      4.91 o 
   5   0   4      334.86      356.41     22.76 o 
   6   0   4       27.46       36.54      3.54 o 
   7   0   4      908.69      897.27     25.42 o 
   8   0   4       28.20       23.69      3.49 o 
   9   0   4        2.67        4.13      3.07 o 
  -8   1   4        0.17       -2.18      2.24 o 
  -7   1   4       58.63       47.23      7.02 o 
  -6   1   4       26.38       30.55      3.58 o 
  -5   1   4      151.95      127.52      8.98 o 
  -4   1   4      127.03      142.85      8.90 o 
  -3   1   4      386.78      409.36     12.37 o 
  -2   1   4        1.30        1.62      0.80 o 
  -1   1   4      340.19      315.92      9.08 o 
   0   1   4     1206.79     1194.77     28.73 o 
   1   1   4      379.17      354.18     15.35 o 
   2   1   4     3013.24     3011.98     69.98 o 
   3   1   4      147.80      138.80      7.42 o 
   4   1   4      225.91      239.24     14.71 o 
   5   1   4      195.24      188.45      8.99 o 
   7   1   4        0.65        0.82      1.20 o 
   8   1   4        9.04        9.27      2.02 o 
   9   1   4      224.97      237.78     15.05 o 
  10   1   4        3.15        3.75      3.10 o 
  -8   2   4        1.61        0.14      3.22 o 
  -7   2   4        7.03        6.64      2.31 o 
  -6   2   4       24.75       27.41      3.75 o 
  -5   2   4      172.61      167.26     11.15 o 
  -4   2   4       18.55       18.50      2.63 o 
  -3   2   4      497.10      490.16     14.63 o 
  -2   2   4     1106.60     1184.62     30.06 o 
  -1   2   4       24.01       23.94      2.81 o 
   0   2   4       17.49       17.17      1.53 o 
   1   2   4      267.18      279.31      8.01 o 
   2   2   4      273.89      294.24     12.46 o 
   3   2   4       30.61       33.82      1.89 o 
   4   2   4      125.89      132.07      4.80 o 
   5   2   4       35.11       41.82      2.69 o 
   6   2   4        8.03        9.17      2.49 o 
   8   2   4        0.16        0.93      1.46 o 
   9   2   4       16.83       20.45      4.66 o 
  10   2   4       12.72       20.70      5.34 o 
  -7   3   4       11.08       11.42      3.26 o 
  -6   3   4        4.82       10.52      2.95 o 
  -5   3   4        4.47        2.44      1.69 o 
  -4   3   4       31.25       27.81      3.36 o 
  -3   3   4      258.16      242.93      9.20 o 
  -2   3   4      104.65      104.19      5.05 o 
  -1   3   4       89.61      105.07      3.41 o 
   0   3   4      371.33      368.61     14.35 o 
   1   3   4     1302.20     1361.85     32.82 o 
   2   3   4       70.38       77.38      3.76 o 
   3   3   4        0.00        0.87      0.60 o 
   4   3   4        6.50        5.97      1.05 o 
   5   3   4        3.83        5.49      1.24 o 
   6   3   4       50.15       61.39      2.96 o 
   7   3   4       14.85       15.45      1.96 o 
   8   3   4        8.03        7.26      2.00 o 
   9   3   4       26.48       25.64      5.77 o 
  10   3   4       12.43       18.15      4.56 o 
  -7   4   4        0.09        3.00      2.56 o 
  -6   4   4        3.49        5.34      2.69 o 
  -5   4   4       41.87       48.91      6.81 o 
  -4   4   4       29.63       32.82      4.05 o 
  -3   4   4      102.59       98.73      5.75 o 
  -2   4   4        0.25       -0.12      1.02 o 
  -1   4   4      519.40      535.29     15.61 o 
   0   4   4     1413.25     1468.97     29.98 o 
   1   4   4       50.73       48.88      3.52 o 
   2   4   4        0.67        0.03      0.64 o 
   3   4   4      652.23      710.82     15.25 o 
   4   4   4        2.67        4.32      0.90 o 
   5   4   4      167.05      152.09      4.74 o 
   6   4   4        0.12        0.52      0.79 o 
   7   4   4        3.41        3.65      1.55 o 
   8   4   4        0.37        2.00      1.49 o 
   9   4   4       73.97       81.62     14.26 o 
  10   4   4        5.83        3.26      3.86 o 
  -6   5   4        5.56        4.88      4.12 o 
  -5   5   4       38.96       37.62      4.90 o 
  -4   5   4       24.32       26.28      3.83 o 
  -3   5   4       25.27       21.06      4.94 o 
  -2   5   4       85.18       90.81      5.60 o 
  -1   5   4       79.61       69.70      4.93 o 
   0   5   4       76.66       76.56      4.34 o 
   1   5   4     2190.24     2212.51     53.48 o 
   2   5   4       22.83       19.15      1.98 o 
   3   5   4      285.14      285.91     10.00 o 
   4   5   4      228.54      227.96      6.31 o 
   5   5   4        0.89        1.86      0.87 o 
   6   5   4        2.91        1.01      0.85 o 
   7   5   4       10.00        9.75      2.19 o 
   8   5   4        2.97        2.30      3.21 o 
   9   5   4        3.59       -0.23      2.63 o 
  10   5   4       11.51       10.12      5.16 o 
  -5   6   4       24.54       37.84      5.28 o 
  -4   6   4        0.01        0.68      1.95 o 
  -3   6   4       57.91       46.59      4.92 o 
  -2   6   4      283.98      261.36     12.12 o 
  -1   6   4       66.32       77.82      6.17 o 
   1   6   4       98.02       88.49      4.79 o 
   2   6   4       15.40       14.14      2.82 o 
   3   6   4        1.56        1.22      0.82 o 
   4   6   4      148.60      163.78      5.20 o 
   5   6   4        6.60        7.66      1.30 o 
   6   6   4      155.95      171.82     19.39 o 
   7   6   4        5.39        1.90      2.42 o 
   8   6   4        4.38        7.14      3.57 o 
   9   6   4        4.61        7.87      4.01 o 
  10   6   4        3.75        1.94      3.47 o 
  -4   7   4        0.19        2.48      3.92 o 
  -3   7   4        0.75        1.34      1.90 o 
  -2   7   4        4.09        6.61      2.34 o 
  -1   7   4       43.64       46.28      4.71 o 
   0   7   4       28.12       22.85      3.36 o 
   1   7   4       40.32       47.36      3.98 o 
   2   7   4      138.56      128.72      6.05 o 
   3   7   4       55.03       57.07      4.48 o 
   4   7   4       79.84       77.19      4.16 o 
   5   7   4      163.46      151.14      5.92 o 
   7   7   4       73.49       69.51      8.31 o 
  -3   8   4        1.59        0.64      2.08 o 
  -2   8   4        2.29        6.67      2.64 o 
  -1   8   4        3.86        6.30      3.06 o 
   0   8   4        5.27       11.58      3.52 o 
   1   8   4       15.94       15.86      2.91 o 
   2   8   4       18.78       21.33      3.69 o 
   3   8   4        0.77        0.09      1.31 o 
   4   8   4        2.52        3.21      1.59 o 
  -2   9   4       14.27       21.65      4.34 o 
  -1   9   4        0.35        1.41      2.33 o 
   0   9   4        5.34        5.91      2.48 o 
   1   9   4       12.86       14.89      4.72 o 
   2   9   4       30.28       41.20      4.22 o 
   3   9   4       11.53       17.35      4.42 o 
   4   9   4        8.73        8.69      3.26 o 
  -1  10   4        3.10        3.40      2.77 o 
   0  10   4        2.49        6.88      2.74 o 
   1  10   4        6.11        5.61      2.72 o 
   2  10   4       12.81       14.01      4.64 o 
   3  10   4       26.67       30.54      5.83 o 
   1  11   4        0.59       -1.72      3.22 o 
   2  11   4       18.55       21.12      5.87 o 
   3  11   4        3.63        8.04      4.09 o 
  -4 -11   5        1.19        1.63      3.30 o 
  -3 -11   5       66.36       74.26     10.17 o 
  -7 -10   5        6.07        5.20      3.55 o 
  -6 -10   5        0.59        0.65      2.10 o 
  -5 -10   5       20.19       29.29      6.32 o 
  -4 -10   5       29.31       27.50      6.14 o 
  -3 -10   5        0.89        0.47      2.03 o 
  -2 -10   5        0.05        1.64      2.59 o 
  -1 -10   5       22.87       28.34      6.74 o 
   0 -10   5        1.07        5.51      5.68 o 
  -8  -9   5        6.34       10.39      4.56 o 
  -7  -9   5        2.11        2.82      2.46 o 
  -6  -9   5        0.00        1.81      2.23 o 
  -5  -9   5        8.97        9.23      3.46 o 
  -4  -9   5       29.03       23.33      5.40 o 
  -3  -9   5       38.24       47.34      7.52 o 
  -2  -9   5       34.97       44.23      7.43 o 
  -1  -9   5       47.57       47.77      5.08 o 
   0  -9   5        0.16        1.69      1.95 o 
   1  -9   5       45.72       59.91      6.27 o 
   2  -9   5        0.04        1.79      2.76 o 
  -9  -8   5       24.26       20.71      6.01 o 
  -8  -8   5        6.02        8.58      3.58 o 
  -7  -8   5        0.00        3.05      2.40 o 
  -6  -8   5        5.84        6.65      3.37 o 
  -5  -8   5        3.94        2.40      2.09 o 
  -4  -8   5        4.39        5.46      2.53 o 
  -3  -8   5        0.52        2.29      2.29 o 
  -2  -8   5        0.01        4.39      2.58 o 
  -1  -8   5        0.83        2.50      1.81 o 
   0  -8   5      366.02      369.09     25.16 o 
   1  -8   5      102.72       95.26      6.99 o 
   2  -8   5       22.66       26.92      4.77 o 
   3  -8   5       15.25       23.06      4.64 o 
  -9  -7   5        0.54       -1.50      2.51 o 
  -8  -7   5        5.27       13.40      4.43 o 
  -7  -7   5       36.93       38.78      6.57 o 
  -6  -7   5       72.44       75.43      8.53 o 
  -5  -7   5       32.18       28.48      5.31 o 
  -4  -7   5      137.52      129.28      9.95 o 
  -3  -7   5       32.59       34.26      5.74 o 
  -2  -7   5        6.59        7.93      2.64 o 
  -1  -7   5      116.45      134.75      6.93 o 
   0  -7   5       20.08       20.13      3.32 o 
   1  -7   5        0.04        2.41      1.86 o 
   2  -7   5       54.61       57.26      5.81 o 
   3  -7   5        7.03       11.78      3.26 o 
   4  -7   5        1.56        2.83      3.38 o 
  -9  -6   5       23.67       28.40      6.45 o 
  -8  -6   5       27.63       36.03      6.53 o 
  -7  -6   5       35.44       45.71      6.86 o 
  -6  -6   5       55.31       47.18      6.50 o 
  -5  -6   5        8.72       13.26      3.72 o 
  -4  -6   5        1.87        2.72      1.92 o 
  -3  -6   5       84.50       90.11      7.72 o 
  -2  -6   5       92.56      104.24      7.05 o 
  -1  -6   5       38.31       36.86      4.49 o 
   0  -6   5       70.71       60.57      5.24 o 
   1  -6   5      113.03      133.97      7.14 o 
   2  -6   5        4.97        8.04      2.34 o 
   3  -6   5      175.36      170.94     11.85 o 
   4  -6   5       10.93       12.42      3.97 o 
   5  -6   5       22.05       21.99      4.44 o 
  -9  -5   5        3.41        2.79      2.43 o 
  -8  -5   5       22.52       29.69      5.98 o 
  -7  -5   5        0.85        1.59      2.00 o 
  -6  -5   5      900.09      922.73     37.72 o 
  -5  -5   5      355.20      364.89     18.28 o 
  -4  -5   5      150.17      143.20      9.76 o 
  -3  -5   5       77.79       72.02      3.90 o 
  -2  -5   5       21.43       26.16      2.76 o 
  -1  -5   5      137.48      134.86      6.10 o 
   0  -5   5        0.54       -0.48      1.12 o 
   1  -5   5        0.85        2.44      1.48 o 
   2  -5   5        4.43        5.47      2.06 o 
   3  -5   5       14.55       15.02      3.16 o 
   4  -5   5        9.93        5.51      3.11 o 
   5  -5   5       30.31       32.32      4.97 o 
   6  -5   5        0.02        1.46      2.27 o 
  -9  -4   5        0.19       -0.86      1.87 o 
  -8  -4   5        4.18       10.53      3.58 o 
  -7  -4   5      412.73      437.37     22.03 o 
  -6  -4   5        5.62        7.74      2.92 o 
  -5  -4   5       11.95       12.14      3.58 o 
  -4  -4   5      422.52      414.69     19.28 o 
  -3  -4   5       29.99       29.65      2.49 o 
  -2  -4   5      349.83      350.40     10.87 o 
  -1  -4   5        8.41        3.36      1.23 o 
   0  -4   5      127.56      109.16      6.27 o 
   1  -4   5       99.07      104.70      5.41 o 
   2  -4   5       10.23       12.09      2.44 o 
   3  -4   5        3.14        6.62      2.08 o 
   4  -4   5       39.94       45.20      4.70 o 
   5  -4   5        2.92        2.58      3.45 o 
   6  -4   5       63.85       59.72      6.03 o 
   7  -4   5        2.06        0.90      2.30 o 
  -9  -3   5        0.07       -1.76      1.92 o 
  -8  -3   5       52.52       45.80      7.02 o 
  -7  -3   5       68.70       72.99      7.97 o 
  -6  -3   5      203.46      200.79     12.59 o 
  -5  -3   5       28.25       38.54      5.46 o 
  -4  -3   5      224.71      221.49      7.46 o 
  -3  -3   5      167.81      180.48      8.80 o 
  -2  -3   5      192.58      235.29      7.83 o 
  -1  -3   5      873.56      853.80     87.44 o 
   0  -3   5      675.42      723.65     19.57 o 
   1  -3   5      966.95     1069.44     27.89 o 
   2  -3   5       51.09       58.08      3.83 o 
   3  -3   5        5.10        5.21      1.64 o 
   4  -3   5      129.84      125.17      9.57 o 
   5  -3   5        1.25       -0.01      1.42 o 
   6  -3   5        0.22       -0.30      1.67 o 
   7  -3   5       18.97       13.20      7.33 o 
   8  -3   5        3.26        3.09      2.48 o 
  -9  -2   5        4.07        9.43      3.78 o 
  -8  -2   5        0.01        0.64      2.13 o 
  -7  -2   5        0.75        1.74      2.23 o 
  -6  -2   5      166.35      159.14     10.70 o 
  -5  -2   5        2.00        3.23      2.07 o 
  -4  -2   5        0.57        2.48      1.00 o 
  -3  -2   5      175.97      191.61      6.71 o 
  -2  -2   5       90.14       82.38      3.85 o 
  -1  -2   5      908.83     1050.87     37.72 o 
   0  -2   5      375.02      384.31     11.35 o 
   1  -2   5      299.49      304.99     17.01 o 
   2  -2   5      504.93      515.19     14.94 o 
   3  -2   5        3.14        3.76      1.41 o 
   4  -2   5      117.99       96.86      6.53 o 
   5  -2   5       27.22       22.76      3.22 o 
   6  -2   5        4.24        2.99      1.97 o 
   7  -2   5       31.01       32.24      4.40 o 
   8  -2   5        0.10       -3.07      1.97 o 
  -9  -1   5        0.40        4.51      3.26 o 
  -8  -1   5        2.44        1.47      2.66 o 
  -7  -1   5        9.98       24.57      5.36 o 
  -6  -1   5        8.04       12.92      3.74 o 
  -5  -1   5       42.28       40.92      3.29 o 
  -4  -1   5      111.43      117.35      5.18 o 
  -3  -1   5      780.71      810.67     23.98 o 
  -2  -1   5       87.03       96.55      4.19 o 
  -1  -1   5      359.20      361.77     14.78 o 
   0  -1   5      183.83      195.31      6.50 o 
   1  -1   5      501.30      507.12     13.91 o 
   2  -1   5       14.37       13.71      1.83 o 
   3  -1   5      113.08      113.90      5.11 o 
   4  -1   5       75.38       70.50      4.29 o 
   5  -1   5       99.30       89.39      5.58 o 
   6  -1   5       89.01       78.35      5.15 o 
   7  -1   5        4.41        3.74      1.96 o 
   8  -1   5      205.12      200.00      9.80 o 
   9  -1   5        1.03        1.84      3.98 o 
  -8   0   5        0.00       -1.50      2.31 o 
  -7   0   5        0.02       -3.23      1.61 o 
  -6   0   5       32.15       33.64      4.21 o 
  -5   0   5        2.06        1.60      1.27 o 
  -4   0   5       44.56       51.80      3.59 o 
  -3   0   5        2.81        2.27      1.04 o 
  -1   0   5       18.13       15.92      1.68 o 
   0   0   5     2154.91     2163.59     51.08 o 
   1   0   5      722.44      800.47     20.19 o 
   2   0   5      181.60      210.29      6.81 o 
   3   0   5      684.31      740.81     19.42 o 
   4   0   5      171.80      191.26      7.04 o 
   5   0   5       46.31       49.44      6.28 o 
   6   0   5      155.72      143.96      9.48 o 
   7   0   5      667.20      693.48     29.39 o 
   8   0   5       65.63       84.46      8.28 o 
   9   0   5        0.82       -0.45      2.88 o 
  -8   1   5        0.94       -1.72      2.58 o 
  -7   1   5      100.09       94.28      9.01 o 
  -6   1   5        0.22       -0.10      1.37 o 
  -5   1   5       39.44       28.94      4.71 o 
  -4   1   5        8.12        3.31      4.73 o 
  -3   1   5      149.39      153.81      6.30 o 
  -2   1   5       91.25       95.61      5.31 o 
  -1   1   5       81.16       88.07      3.83 o 
   0   1   5      233.90      247.62      7.40 o 
   1   1   5      307.18      349.08     20.75 o 
   2   1   5      158.84      156.69      7.33 o 
   3   1   5      608.85      660.44     17.12 o 
   4   1   5       57.78       60.18      4.72 o 
   5   1   5      105.82      103.91      7.54 o 
   6   1   5      158.80      163.27      6.90 o 
   9   1   5       18.79       14.71      4.33 o 
  10   1   5        1.96        4.45      3.25 o 
  -8   2   5        0.00       -0.82      2.98 o 
  -7   2   5        2.70        1.12      2.83 o 
  -6   2   5       26.22       27.21      3.81 o 
  -5   2   5       13.61       11.28      2.49 o 
  -4   2   5        1.02        1.10      1.42 o 
  -3   2   5       97.55      127.23     12.51 o 
  -2   2   5        0.83        1.90      0.99 o 
  -1   2   5      979.33      954.00     24.34 o 
   0   2   5      666.51      740.58     19.00 o 
   1   2   5      172.58      190.27      7.92 o 
   2   2   5       83.75       96.48      6.09 o 
   3   2   5     2283.83     2356.42     55.29 o 
   4   2   5      817.19      969.26     27.54 o 
   5   2   5      721.27      810.13     21.25 o 
   6   2   5      131.24      158.26      6.38 o 
   7   2   5      384.60      362.93     11.88 o 
   8   2   5      240.89      223.94     12.83 o 
   9   2   5       40.83       49.06      7.31 o 
  10   2   5       38.24       28.44      5.88 o 
  -7   3   5        1.17        6.35      2.59 o 
  -6   3   5       53.50       62.61      5.64 o 
  -5   3   5       30.22       25.93      3.70 o 
  -4   3   5      106.53       92.66      5.61 o 
  -3   3   5       12.91       18.62      2.73 o 
  -2   3   5      198.95      201.57      9.70 o 
  -1   3   5        1.98        1.65      1.09 o 
   0   3   5      570.96      545.42     14.87 o 
   1   3   5      286.54      310.74     14.16 o 
   2   3   5      346.34      329.72     14.49 o 
   3   3   5      362.05      392.92     16.49 o 
   4   3   5       81.02       70.14      2.99 o 
   5   3   5      257.74      267.29     11.57 o 
   6   3   5       10.04        9.92      1.72 o 
   7   3   5       29.06       40.49      3.26 o 
   8   3   5       51.82       44.10      4.11 o 
   9   3   5        2.84        3.16      1.85 o 
  10   3   5        8.60       11.18      4.91 o 
  -6   4   5       23.73       25.67      4.32 o 
  -5   4   5       77.17       73.72      6.09 o 
  -4   4   5       51.97       64.58      6.32 o 
  -3   4   5        0.79        2.68      1.55 o 
  -2   4   5      125.31      122.77      6.10 o 
  -1   4   5        1.78        2.08      1.21 o 
   0   4   5       53.75       43.57      2.89 o 
   1   4   5       66.15       71.10      3.31 o 
   2   4   5      756.51      848.13     21.47 o 
   3   4   5       61.79       65.95      3.95 o 
   4   4   5        5.25        6.54      1.75 o 
   5   4   5      650.69      672.31     17.50 o 
   6   4   5        1.12        0.27      0.78 o 
   7   4   5       14.10       16.39      1.97 o 
   8   4   5        0.70        1.07      2.53 o 
   9   4   5      204.46      209.45     15.06 o 
  10   4   5        0.09        0.52      3.47 o 
  -6   5   5        8.39        8.63      3.18 o 
  -5   5   5        0.91        4.18      2.66 o 
  -4   5   5       18.05       23.44      6.71 o 
  -3   5   5      345.12      329.53     23.34 o 
  -2   5   5      173.36      165.97     11.35 o 
   0   5   5      257.94      293.32     10.15 o 
   1   5   5      897.55      944.07     20.39 o 
   3   5   5       14.60       16.01      2.33 o 
   4   5   5      206.61      196.36      5.54 o 
   5   5   5       65.30       59.10      2.76 o 
   6   5   5       31.07       29.67      3.06 o 
   7   5   5       14.06       15.05      4.39 o 
   8   5   5        7.97        7.14      3.63 o 
   9   5   5        0.07       -4.00      2.44 o 
  10   5   5       15.31       17.90      5.91 o 
  11   5   5       39.02       47.46      8.51 o 
  -5   6   5        0.81        4.20      3.04 o 
  -4   6   5        1.24        7.59      2.71 o 
  -3   6   5        0.63        4.42      2.13 o 
  -2   6   5       19.16       16.14      3.12 o 
  -1   6   5       64.31       53.72      5.07 o 
   0   6   5      313.64      303.48     10.98 o 
   1   6   5        0.22       -0.15      1.06 o 
   2   6   5       22.16       22.87      2.05 o 
   3   6   5       49.65       60.57      2.94 o 
   4   6   5        4.54        4.73      1.12 o 
   5   6   5        5.99        6.34      1.88 o 
   6   6   5      127.18      121.34      6.01 o 
   7   6   5        3.75       -0.36      2.35 o 
   8   6   5        0.09        1.56      2.65 o 
   9   6   5       26.11       19.84      5.84 o 
  10   6   5        0.00        1.61      3.34 o 
  11   6   5       10.85        8.10      4.99 o 
  -4   7   5       44.80       48.44      5.88 o 
  -3   7   5        2.39        2.40      2.36 o 
  -2   7   5        0.68       -1.15      1.81 o 
  -1   7   5      196.01      177.55      8.71 o 
   0   7   5      159.95      154.18      7.59 o 
   1   7   5        8.63        7.45      2.09 o 
   2   7   5        0.00       -0.25      1.23 o 
   3   7   5      295.14      285.60     16.27 o 
   4   7   5       82.18       74.00      4.68 o 
   5   7   5      405.79      413.62     13.77 o 
   6   7   5        0.62        1.70      2.12 o 
   7   7   5        0.20        2.12      2.16 o 
   8   7   5       52.79       47.76      7.72 o 
   9   7   5       32.84       40.17      7.61 o 
  10   7   5       11.59       10.75      5.00 o 
  -3   8   5       12.52       11.69      3.32 o 
  -2   8   5        4.84        3.86      2.56 o 
  -1   8   5        3.33        3.36      2.24 o 
   0   8   5        1.18        0.30      1.35 o 
   1   8   5      128.71      124.74      6.78 o 
   2   8   5       23.28       23.65      3.23 o 
   3   8   5        0.03        2.24      2.20 o 
   4   8   5      243.78      257.37     14.26 o 
   5   8   5      273.99      292.24     15.05 o 
  -2   9   5        0.09        0.83      3.90 o 
  -1   9   5       22.47       22.45      4.32 o 
   0   9   5        0.16        1.79      1.77 o 
   1   9   5        5.78        6.73      3.61 o 
   2   9   5        2.72       -1.33      2.10 o 
   3   9   5        2.06        2.96      2.59 o 
   4   9   5       26.88       29.23      5.18 o 
   0  10   5        0.84        4.93      3.84 o 
   1  10   5        0.64       -0.42      3.07 o 
   2  10   5       94.74      100.15      9.78 o 
   3  10   5       13.97       18.27      5.21 o 
   4  10   5        0.00       -0.75      2.31 o 
   2  11   5        5.62        5.78      4.27 o 
   3  11   5        0.52        2.52      3.68 o 
  -6 -10   6       21.90       29.95      6.83 o 
  -5 -10   6        8.96        8.56      3.75 o 
  -4 -10   6        7.83       11.00      4.06 o 
  -3 -10   6       29.27       31.78      6.99 o 
  -2 -10   6        4.61        8.93      4.01 o 
  -1 -10   6        7.05       13.19      5.12 o 
  -7  -9   6       18.39       23.97      6.02 o 
  -6  -9   6        0.95        3.51      2.99 o 
  -5  -9   6        0.36       -0.19      1.90 o 
  -4  -9   6       33.62       27.91      5.97 o 
  -3  -9   6        3.30        8.88      3.65 o 
  -2  -9   6        0.14        1.62      2.42 o 
  -1  -9   6       51.71       51.13      5.25 o 
   0  -9   6        2.77        0.30      2.48 o 
   1  -9   6       39.41       43.03      5.64 o 
  -8  -8   6        0.00       -1.48      2.37 o 
  -7  -8   6       19.35       23.56      5.47 o 
  -6  -8   6        3.39        0.74      2.23 o 
  -5  -8   6        8.32        5.68      2.81 o 
  -4  -8   6       78.94       58.01      7.72 o 
  -3  -8   6        3.53        5.14      2.54 o 
  -2  -8   6        1.35        2.98      2.57 o 
  -1  -8   6       37.15       37.68      4.41 o 
   0  -8   6      188.98      178.26     12.18 o 
   1  -8   6       24.66       24.03      4.32 o 
   2  -8   6        0.95        2.00      2.60 o 
   3  -8   6        0.07        1.02      2.57 o 
  -8  -7   6       14.37       10.07      4.06 o 
  -7  -7   6       22.93       34.53      6.65 o 
  -6  -7   6       27.66       34.32      6.12 o 
  -5  -7   6        0.84        1.77      1.94 o 
  -4  -7   6       54.09       46.62      6.58 o 
  -3  -7   6       30.59       34.36      5.97 o 
  -2  -7   6       21.83       26.67      3.36 o 
  -1  -7   6      288.90      268.77     10.83 o 
   0  -7   6        0.55        1.29      1.77 o 
   1  -7   6      247.41      236.57     11.16 o 
   2  -7   6       77.88       64.64      6.17 o 
   3  -7   6        7.20       13.20      3.68 o 
   4  -7   6       38.84       44.09      6.00 o 
  -9  -6   6        6.78        6.33      3.81 o 
  -8  -6   6       11.95        9.48      3.70 o 
  -7  -6   6       10.63       11.97      3.99 o 
  -6  -6   6       73.62       69.38      8.12 o 
  -5  -6   6       19.98       20.78      4.78 o 
  -4  -6   6       25.07       23.10      4.72 o 
  -3  -6   6      120.16      124.22      9.57 o 
  -2  -6   6      117.14      121.91      9.22 o 
  -1  -6   6       77.75       72.05      4.93 o 
   0  -6   6       63.36       56.88      4.71 o 
   1  -6   6      159.63      171.19      8.39 o 
   2  -6   6       92.95       86.69      6.28 o 
   3  -6   6      292.52      253.85     11.62 o 
   4  -6   6       31.98       39.18      5.38 o 
   5  -6   6       24.99       23.39      7.27 o 
  -9  -5   6        0.39       -0.30      2.19 o 
  -8  -5   6       91.35       99.94      9.60 o 
  -7  -5   6        7.53        6.99      3.19 o 
  -6  -5   6      241.46      245.65     14.92 o 
  -5  -5   6        3.00        7.92      3.08 o 
  -4  -5   6        2.13        2.42      2.11 o 
  -3  -5   6       20.78       19.68      2.47 o 
  -2  -5   6        4.57        6.23      1.70 o 
  -1  -5   6       48.57       46.96      3.85 o 
   0  -5   6       15.69       15.71      2.63 o 
   1  -5   6       65.35       55.85      8.14 o 
   2  -5   6       17.31       22.82      3.54 o 
   3  -5   6        2.31        2.56      1.92 o 
   4  -5   6       86.18       78.73      6.57 o 
   5  -5   6      102.44       99.38      7.67 o 
   6  -5   6       15.98       11.67      3.55 o 
  -9  -4   6        0.32        1.86      2.67 o 
  -8  -4   6       15.47       17.09      4.82 o 
  -7  -4   6      130.77      135.29     10.94 o 
  -6  -4   6       16.67       20.19      4.72 o 
  -5  -4   6      314.98      303.65     16.27 o 
  -4  -4   6      183.13      173.61     10.98 o 
  -3  -4   6        1.80        0.89      0.95 o 
  -2  -4   6      410.65      424.31     15.59 o 
  -1  -4   6       19.08       17.61      3.78 o 
   0  -4   6     1663.08     1661.89     41.91 o 
   1  -4   6      240.81      242.72      9.37 o 
   2  -4   6       39.38       42.38      4.04 o 
   3  -4   6       51.93       60.97      5.04 o 
   4  -4   6        0.18        3.38      2.07 o 
   5  -4   6       15.19       20.79      4.16 o 
   6  -4   6       39.97       39.14      5.12 o 
   7  -4   6        0.25        2.02      2.46 o 
  -9  -3   6       11.65       14.95      5.27 o 
  -8  -3   6        6.11        6.09      3.40 o 
  -7  -3   6       82.97       75.27      8.45 o 
  -6  -3   6      195.33      195.23     12.81 o 
  -5  -3   6      201.86      192.33     12.12 o 
  -4  -3   6        7.52        8.30      1.69 o 
  -3  -3   6      591.04      647.07     34.04 o 
  -2  -3   6      353.57      376.90     11.50 o 
  -1  -3   6      416.57      417.78     18.30 o 
   0  -3   6       57.84       55.95      3.58 o 
   1  -3   6       13.14       12.84      2.13 o 
   2  -3   6      469.81      475.52     14.91 o 
   3  -3   6       16.87       16.16      2.78 o 
   4  -3   6       49.92       43.33      9.69 o 
   5  -3   6       45.55       45.72      4.72 o 
   6  -3   6        1.96        2.88      2.10 o 
   7  -3   6       28.79       29.83      4.71 o 
   8  -3   6       16.25       23.50      6.31 o 
  -9  -2   6        0.44       -2.71      2.40 o 
  -8  -2   6        0.00        0.47      2.38 o 
  -7  -2   6       14.07       15.26      4.57 o 
  -6  -2   6       11.92       15.82      4.05 o 
  -5  -2   6        0.03        1.37      1.83 o 
  -4  -2   6      267.98      250.62     14.27 o 
  -3  -2   6       50.54       55.85      3.36 o 
  -2  -2   6      941.31     1082.52     27.71 o 
   0  -2   6      761.51      769.63     20.45 o 
   1  -2   6        5.29        5.02      2.07 o 
   2  -2   6        5.16        3.80      1.44 o 
   3  -2   6       27.15       36.62      3.37 o 
   4  -2   6        5.08        6.34      1.86 o 
   5  -2   6       57.08       60.73      4.94 o 
   6  -2   6        0.93        2.14      2.25 o 
   7  -2   6        2.71        1.65      2.07 o 
   8  -2   6        0.05        1.33      2.44 o 
  -8  -1   6        1.21        4.44      3.47 o 
  -7  -1   6       32.42       29.22      6.02 o 
  -6  -1   6        2.09        6.15      2.90 o 
  -5  -1   6        0.14        0.96      1.21 o 
  -4  -1   6      172.06      161.89      6.58 o 
  -3  -1   6      270.94      258.28      8.86 o 
  -2  -1   6     1351.40     1385.80     34.42 o 
  -1  -1   6      103.92      132.14      5.29 o 
   0  -1   6      302.08      314.07      9.64 o 
   1  -1   6      765.57      806.54     21.11 o 
   2  -1   6      280.95      319.09     10.16 o 
   3  -1   6      182.62      198.28      7.47 o 
   4  -1   6      129.31      116.84      6.94 o 
   5  -1   6      137.92      142.70      8.60 o 
   6  -1   6        0.14        0.88      1.46 o 
   7  -1   6       97.61      100.15      8.11 o 
   8  -1   6        2.24        1.90      4.47 o 
   9  -1   6        4.46        5.96      2.96 o 
  -8   0   6       27.60       27.79      6.29 o 
  -7   0   6        7.87       11.42      4.12 o 
  -6   0   6        2.67        1.69      2.27 o 
  -5   0   6        5.04        5.10      1.71 o 
  -4   0   6      318.44      347.75     15.36 o 
  -3   0   6      181.24      176.29     14.46 o 
  -1   0   6       37.71       45.41      3.68 o 
   0   0   6       28.87       30.40      3.28 o 
   1   0   6      874.74      963.71     24.28 o 
   2   0   6        0.07       -0.13      0.79 o 
   3   0   6      103.92      122.31      5.15 o 
   4   0   6      208.48      224.00     10.92 o 
   5   0   6      249.88      260.58     11.56 o 
   6   0   6       76.25       72.70      4.72 o 
   7   0   6       68.43       67.50      9.69 o 
   8   0   6      116.65      124.68      7.74 o 
   9   0   6        1.20        1.10      2.56 o 
  -8   1   6        4.45       10.80      4.56 o 
  -7   1   6       28.24       21.91      5.44 o 
  -6   1   6        3.54        2.86      1.81 o 
  -5   1   6       56.21       50.76      4.26 o 
  -4   1   6        3.70       -0.14      1.54 o 
  -3   1   6        4.67        2.58      1.13 o 
  -2   1   6      545.67      513.77     14.70 o 
  -1   1   6      562.83      520.58     19.76 o 
   0   1   6      160.43      162.04      6.46 o 
   1   1   6      394.69      407.30     11.20 o 
   2   1   6      505.38      588.85     15.39 o 
   3   1   6        0.25       -0.38      1.09 o 
   4   1   6       36.06       38.27      4.90 o 
   5   1   6      416.78      420.20     12.69 o 
   6   1   6        0.31       -0.33      1.77 o 
   7   1   6        0.19       -2.74      1.90 o 
   8   1   6      221.17      216.10     13.38 o 
   9   1   6        0.33        3.00      2.63 o 
  -7   2   6       80.93       75.00      9.15 o 
  -6   2   6       12.53       13.75      3.01 o 
  -5   2   6       39.54       45.25      4.37 o 
  -4   2   6       40.98       37.01      3.75 o 
  -3   2   6       29.01       39.89      4.51 o 
  -2   2   6      145.14      144.34      5.98 o 
  -1   2   6       56.83       57.23      7.95 o 
   0   2   6        0.00        0.25      0.73 o 
   1   2   6      542.96      564.14     14.69 o 
   2   2   6     3249.30     3391.07    113.66 o 
   3   2   6        0.06        2.12      0.85 o 
   4   2   6      114.43      121.72      4.67 o 
   5   2   6        9.22       10.65      2.74 o 
   6   2   6       59.06       63.06      3.88 o 
   7   2   6       53.53       47.97      7.56 o 
   8   2   6       20.06       17.92      2.76 o 
   9   2   6        0.25        5.78      3.59 o 
  -7   3   6        0.85        9.35      4.24 o 
  -6   3   6       69.78       69.78      7.33 o 
  -5   3   6       14.54       14.30      3.05 o 
  -4   3   6       10.47       10.23      2.49 o 
  -3   3   6       89.75       99.46      5.52 o 
  -2   3   6       38.40       30.10      3.07 o 
  -1   3   6       30.96       32.52      2.78 o 
   0   3   6      397.38      400.79     15.61 o 
   1   3   6      462.16      512.46     13.84 o 
   2   3   6      273.70      308.42     14.32 o 
   3   3   6     1001.11      972.03     36.01 o 
   4   3   6      596.77      571.18     23.20 o 
   5   3   6       68.04       78.91      3.76 o 
   6   3   6      229.64      230.32      8.03 o 
   7   3   6      431.76      437.42     19.81 o 
   8   3   6       37.03       38.45      5.20 o 
   9   3   6       63.94       62.18      8.39 o 
  10   3   6       43.72       49.36      8.13 o 
  -6   4   6       20.84       17.72      3.85 o 
  -5   4   6        0.13        2.73      2.04 o 
  -4   4   6       89.74       87.26      5.86 o 
  -3   4   6      158.42      136.23      7.02 o 
  -2   4   6       20.74       20.24      2.89 o 
  -1   4   6      208.60      221.43      8.43 o 
   0   4   6       12.74       11.40      1.82 o 
   1   4   6        9.51       13.70      2.16 o 
   2   4   6      103.58      109.62      7.26 o 
   3   4   6       66.00       55.48      5.01 o 
   4   4   6       18.83       15.93      3.14 o 
   5   4   6      509.88      506.83     21.14 o 
   6   4   6       78.29       69.94      5.65 o 
   7   4   6       20.88       20.70      3.06 o 
   8   4   6       10.11        3.82      3.25 o 
   9   4   6       62.58       59.59      8.40 o 
  10   4   6        0.17       -2.71      2.62 o 
  -5   5   6        5.26        3.79      2.52 o 
  -4   5   6      208.16      202.95      9.90 o 
  -3   5   6       44.30       52.48      4.90 o 
  -2   5   6        0.13        2.80      1.87 o 
  -1   5   6       16.80       15.49      4.01 o 
   0   5   6      247.71      253.79      7.27 o 
   1   5   6      108.12       99.36      3.86 o 
   2   5   6        0.01        0.19      0.69 o 
   3   5   6       52.26       55.22      3.78 o 
   4   5   6        1.73        1.17      1.18 o 
   5   5   6        0.08        0.45      1.10 o 
   6   5   6        0.20        1.56      1.37 o 
   7   5   6        0.30        0.73      1.50 o 
   8   5   6       17.34       18.70      5.28 o 
   9   5   6       41.41       26.31      6.30 o 
  10   5   6        9.96        8.50      4.96 o 
  -5   6   6        3.19        2.60      3.02 o 
  -4   6   6        0.21       -0.06      2.91 o 
  -3   6   6       67.38       68.55      6.05 o 
  -2   6   6      244.46      260.79     16.74 o 
  -1   6   6      123.87       82.04     20.53 o 
   0   6   6      145.94      152.34      7.23 o 
   1   6   6      374.57      363.06      9.69 o 
   2   6   6      161.86      144.35      5.18 o 
   3   6   6        3.49        2.71      1.71 o 
   4   6   6       18.15       14.79      2.52 o 
   5   6   6       51.89       42.16      3.78 o 
   6   6   6       27.66       26.17      3.20 o 
   7   6   6       43.56       48.37      7.35 o 
   8   6   6        8.59        8.82      4.38 o 
   9   6   6       65.41       62.35      9.21 o 
  10   6   6       10.08       11.43      4.85 o 
  -4   7   6        0.00        2.14      2.72 o 
  -3   7   6        0.24        0.07      1.99 o 
  -2   7   6       43.64       37.92      4.67 o 
  -1   7   6        1.82        0.98      3.93 o 
   0   7   6       59.52       60.64      5.03 o 
   1   7   6        1.80        5.32      3.81 o 
   2   7   6        2.44        7.05      2.88 o 
   3   7   6       23.79       25.16      4.57 o 
   4   7   6       63.69       65.70     12.33 o 
   5   7   6       15.20       20.57      3.07 o 
   6   7   6       29.89       35.86      3.82 o 
   7   7   6        3.13        4.18      2.73 o 
   8   7   6       35.80       44.09      7.86 o 
   9   7   6        0.00       -2.11      2.84 o 
  10   7   6        2.09        2.12      3.37 o 
  -3   8   6        4.34        7.61      3.39 o 
  -2   8   6       26.25       27.58      4.59 o 
  -1   8   6       32.91       34.92      7.01 o 
   0   8   6        1.21        0.63      1.84 o 
   1   8   6        2.45        2.34      2.73 o 
   2   8   6       64.71       72.07      8.05 o 
   3   8   6        0.38        2.12      2.49 o 
   4   8   6       19.83       19.96      4.45 o 
   5   8   6      300.96      303.85     11.60 o 
   6   8   6       88.57       94.18      9.05 o 
   7   8   6       53.84       46.44      7.36 o 
   8   8   6        0.06       -0.35      2.82 o 
   9   8   6        0.80        0.25      3.44 o 
  10   8   6       10.94        8.13      4.78 o 
  -1   9   6        1.14        3.03      3.67 o 
   0   9   6       31.07       31.70      6.96 o 
   1   9   6       12.03       12.02      4.83 o 
   2   9   6       24.35       23.96      5.71 o 
   3   9   6       31.53       31.82      5.96 o 
   4   9   6        4.21        8.18      3.81 o 
   5   9   6      104.51       91.94      8.40 o 
   0  10   6       10.85       15.15      5.72 o 
   1  10   6        0.87        0.33      3.57 o 
   2  10   6        2.02        2.40      3.73 o 
   3  10   6       38.61       48.98      7.46 o 
   4  10   6        1.94        2.37      2.89 o 
   2  11   6        1.67        6.49      4.40 o 
   3  11   6        6.55       15.39      5.48 o 
   4  11   6        0.02       -0.85      3.31 o 
  -5 -10   7        2.51        5.51      3.82 o 
  -4 -10   7        1.35       -1.68      2.37 o 
  -3 -10   7       16.09       15.65      5.22 o 
  -2 -10   7       13.36       14.39      5.22 o 
  -7  -9   7       12.24       14.28      5.02 o 
  -6  -9   7       27.69       35.12      7.16 o 
  -5  -9   7       34.19       27.41      6.04 o 
  -4  -9   7       34.13       35.13      6.89 o 
  -3  -9   7        3.28        4.20      2.67 o 
  -2  -9   7       31.40       47.59      8.23 o 
  -1  -9   7       40.53       31.09      7.46 o 
   0  -9   7        0.10        2.52      2.66 o 
   1  -9   7       62.17       61.59      6.51 o 
  -7  -8   7       15.57       17.81      5.13 o 
  -6  -8   7        0.99        5.67      2.83 o 
  -5  -8   7       18.52        9.68      3.44 o 
  -4  -8   7       39.69       47.38      7.51 o 
  -3  -8   7      420.92      412.09     22.41 o 
  -2  -8   7       97.48       89.55      9.98 o 
  -1  -8   7        3.88        6.39      2.50 o 
   0  -8   7        0.01        0.81      2.41 o 
   1  -8   7        0.35        3.19      3.20 o 
   2  -8   7        0.25        3.03      2.55 o 
   3  -8   7       28.21       21.88      4.79 o 
  -8  -7   7      109.07      138.04     12.57 o 
  -7  -7   7       36.94       34.92      6.59 o 
  -6  -7   7       85.70       82.91      9.23 o 
  -5  -7   7       61.26       59.49      8.14 o 
  -4  -7   7       63.44       60.53      7.86 o 
  -3  -7   7        0.04        1.79      2.43 o 
  -2  -7   7        2.19        7.44      3.48 o 
  -1  -7   7       33.37       39.45      4.42 o 
   0  -7   7      105.56      108.08      6.84 o 
   1  -7   7        5.30       10.97      6.56 o 
   2  -7   7       30.89       40.09      5.14 o 
   3  -7   7        3.70        4.22      2.73 o 
   4  -7   7        0.73       -0.17      2.49 o 
  -8  -6   7        3.27        1.26      2.56 o 
  -7  -6   7      134.76      140.67     11.80 o 
  -6  -6   7      101.35      108.40      9.92 o 
  -5  -6   7        2.51        1.03      2.18 o 
  -4  -6   7        4.14        0.79      2.05 o 
  -3  -6   7        9.09       14.07      4.03 o 
  -2  -6   7      196.33      193.81     12.82 o 
  -1  -6   7        1.14       -1.38      2.86 o 
   0  -6   7       21.44       24.03      3.58 o 
   1  -6   7      160.43      164.40      8.41 o 
   2  -6   7      193.96      189.06     15.34 o 
   3  -6   7        0.74        4.13      2.48 o 
   4  -6   7       22.38       31.17      4.93 o 
   5  -6   7        7.58        7.77      3.45 o 
  -8  -5   7        0.66        3.20      3.11 o 
  -7  -5   7      140.35      125.20     11.00 o 
  -6  -5   7       81.12       96.10      9.07 o 
  -5  -5   7       72.02       73.72      7.98 o 
  -4  -5   7        3.17        6.53      2.80 o 
  -3  -5   7        1.96        1.70      2.13 o 
  -2  -5   7        7.22        7.48      1.92 o 
  -1  -5   7        0.12       -0.42      1.24 o 
   0  -5   7      882.58      869.78     24.75 o 
   1  -5   7       19.27       22.72      3.44 o 
   2  -5   7        2.95        3.88      2.04 o 
   3  -5   7      183.38      190.15      9.49 o 
   4  -5   7        1.24       -0.44      2.03 o 
   5  -5   7       24.01       28.25      4.71 o 
   6  -5   7        6.88        2.63      2.74 o 
  -8  -4   7       34.31       50.28      8.12 o 
  -7  -4   7       24.25       37.01      6.79 o 
  -6  -4   7       59.96       57.13      7.51 o 
  -5  -4   7       50.28       38.33      5.88 o 
  -4  -4   7       50.97       44.09      5.82 o 
  -3  -4   7       46.59       36.22      3.10 o 
  -2  -4   7       33.60       36.87      3.80 o 
  -1  -4   7        7.15       12.95      3.67 o 
   0  -4   7      688.08      630.53     18.58 o 
   1  -4   7      172.83      174.95      7.79 o 
   2  -4   7        3.28        4.51      3.38 o 
   3  -4   7       20.05       20.66      3.49 o 
   4  -4   7       14.15       22.59      5.48 o 
   5  -4   7      357.04      320.77     13.42 o 
   6  -4   7        0.29        1.54      2.12 o 
   7  -4   7        3.16        2.33      6.01 o 
  -8  -3   7       42.98       54.56      8.28 o 
  -7  -3   7       20.35       18.58      5.04 o 
  -6  -3   7        7.47        5.71      3.01 o 
  -5  -3   7      358.14      365.58     18.86 o 
  -4  -3   7        3.74        6.55      2.68 o 
  -3  -3   7      412.96      434.86     13.40 o 
  -2  -3   7       45.35       42.16      3.17 o 
   0  -3   7       95.18       95.28      4.95 o 
   1  -3   7        7.93        8.73      1.93 o 
   2  -3   7      482.97      481.95     16.34 o 
   3  -3   7       28.21       33.98      3.82 o 
   4  -3   7       64.99       65.55      5.29 o 
   5  -3   7       21.82       29.48      4.07 o 
   6  -3   7       77.61       77.09      6.61 o 
   7  -3   7       33.01       30.17      4.89 o 
  -8  -2   7       15.24       11.47      4.21 o 
  -7  -2   7      131.52      119.74     10.41 o 
  -6  -2   7      436.87      448.26     22.06 o 
  -5  -2   7       79.94       83.73      7.57 o 
  -4  -2   7        0.47        2.07      1.21 o 
  -3  -2   7       14.26       16.30      2.47 o 
  -2  -2   7      116.77      120.11      5.43 o 
  -1  -2   7       10.43       10.82      4.54 o 
   0  -2   7      934.46      967.48     25.38 o 
   1  -2   7       76.96       75.04      6.32 o 
   2  -2   7       14.04       15.91      3.40 o 
   3  -2   7       34.10       28.42      3.20 o 
   4  -2   7       10.62       11.32      2.50 o 
   5  -2   7       37.32       34.96      4.06 o 
   6  -2   7      141.46      130.28      7.42 o 
   7  -2   7        0.78        1.17      2.06 o 
   8  -2   7       87.07      101.27     12.85 o 
  -8  -1   7       20.35       28.91      6.58 o 
  -7  -1   7      100.19      119.91     10.45 o 
  -6  -1   7      119.17      108.64      9.29 o 
  -5  -1   7       49.80       42.57      5.71 o 
  -4  -1   7       67.60       65.25      4.08 o 
  -3  -1   7        8.44        9.99      1.89 o 
  -2  -1   7       87.12       90.41     15.54 o 
  -1  -1   7     1256.27     1416.08     35.41 o 
   0  -1   7      280.82      244.49      8.26 o 
   1  -1   7      796.59      829.46     21.97 o 
   2  -1   7       49.20       44.87      6.87 o 
   3  -1   7       27.43       29.33      2.94 o 
   4  -1   7       26.02       31.46      3.25 o 
   5  -1   7        1.25        1.69      1.44 o 
   6  -1   7      163.79      168.30      8.06 o 
   7  -1   7      264.99      244.78     11.92 o 
   8  -1   7       24.37       22.87      4.05 o 
   9  -1   7        0.01       -1.74      3.26 o 
  -8   0   7        3.52        4.71      3.71 o 
  -7   0   7       25.56       24.82      5.95 o 
  -6   0   7        6.19        3.77      3.10 o 
  -5   0   7       31.50       36.96      7.05 o 
  -4   0   7      142.75      134.41      6.77 o 
  -3   0   7       42.14       25.92     11.24 o 
  -2   0   7       81.90       84.75      4.38 o 
  -1   0   7       24.27       29.13      2.61 o 
   0   0   7     1265.76     1382.64     34.28 o 
   1   0   7      186.65      215.67      7.30 o 
   2   0   7       43.76       41.22      2.86 o 
   3   0   7      570.33      613.49     17.09 o 
   4   0   7       50.62       48.59      3.62 o 
   5   0   7       18.31       17.78      3.51 o 
   6   0   7       42.85       42.34      3.91 o 
   7   0   7       48.58       49.77      4.57 o 
   8   0   7      253.22      228.42     17.95 o 
   9   0   7      102.28       96.18      9.48 o 
  -7   1   7       63.37       55.80      7.98 o 
  -6   1   7        5.73        5.80      3.08 o 
  -5   1   7        9.77       11.72      2.52 o 
  -4   1   7       15.69       11.04      6.04 o 
  -3   1   7       16.90       14.93      3.52 o 
  -2   1   7      367.87      341.85     10.97 o 
  -1   1   7       72.58       78.73      3.97 o 
   0   1   7      251.84      259.16      8.28 o 
   1   1   7       77.06       77.19      3.47 o 
   2   1   7      266.76      285.79     10.61 o 
   3   1   7      405.98      487.57     13.69 o 
   4   1   7       59.19       59.98      3.49 o 
   5   1   7       48.22       49.56      3.56 o 
   6   1   7       24.99       24.21      2.82 o 
   7   1   7       36.08       30.77      4.84 o 
   8   1   7        0.84        0.33      1.83 o 
   9   1   7       15.34       12.72      3.76 o 
  -7   2   7        0.02       -2.49      2.81 o 
  -6   2   7       24.44       21.56      9.11 o 
  -5   2   7        0.07       -1.55      1.24 o 
  -4   2   7        2.41        4.40      2.04 o 
  -3   2   7      134.74      126.45      6.18 o 
  -2   2   7      150.50      127.67      6.81 o 
  -1   2   7       90.37       78.60      4.14 o 
   0   2   7      873.70      906.92     31.77 o 
   1   2   7      384.19      423.85     13.31 o 
   2   2   7      110.04      117.68      4.07 o 
   3   2   7       76.64       88.81      3.40 o 
   4   2   7       27.26       30.10      2.31 o 
   5   2   7      189.43      224.53     12.40 o 
   6   2   7       83.85       78.35      6.85 o 
   7   2   7      382.28      349.69     17.38 o 
   8   2   7      208.34      196.41     12.03 o 
  -6   3   7        2.97        2.64      2.16 o 
  -5   3   7       10.85        8.17      2.63 o 
  -4   3   7       18.49       17.90      3.77 o 
  -3   3   7       32.51       31.73      3.57 o 
  -2   3   7       31.62       36.54      4.45 o 
  -1   3   7      125.50      128.46      5.71 o 
   0   3   7      108.41      109.31      8.46 o 
   1   3   7      198.08      206.08      6.74 o 
   2   3   7       19.24       18.48      3.46 o 
   3   3   7      164.65      198.37     10.90 o 
   4   3   7       13.74       12.68      2.98 o 
   5   3   7       38.54       44.16      5.16 o 
   6   3   7       70.79       67.19      6.23 o 
   7   3   7      319.17      331.11     16.79 o 
   8   3   7      137.39      133.84      9.72 o 
  10   3   7        0.78        1.35      3.23 o 
  -6   4   7        2.95        3.79      3.10 o 
  -5   4   7       50.57       45.78      5.26 o 
  -4   4   7        3.20        4.08      3.30 o 
  -3   4   7       10.86       16.07      2.91 o 
  -2   4   7       81.86       78.57      5.03 o 
  -1   4   7       85.82       95.33      5.12 o 
   0   4   7       24.09       29.92      3.74 o 
   1   4   7        7.42        6.33      2.47 o 
   2   4   7       17.47       30.09      4.40 o 
   3   4   7      391.69      413.29     18.59 o 
   4   4   7        3.83        7.87      2.66 o 
   5   4   7       96.73      105.20      7.50 o 
   6   4   7       57.81       47.21      5.28 o 
   7   4   7        0.06       -2.75      1.74 o 
   8   4   7      243.26      230.79     15.22 o 
   9   4   7       57.47       50.87      7.81 o 
  10   4   7        6.40        9.10      4.73 o 
  -5   5   7       25.56       40.02      5.19 o 
  -4   5   7       54.48       60.12      5.76 o 
  -3   5   7       20.82       15.39      4.24 o 
  -2   5   7        2.78        5.37      2.14 o 
  -1   5   7        0.79        1.61      1.38 o 
   0   5   7        0.55        0.46      1.32 o 
   1   5   7       42.38       50.71      2.89 o 
   2   5   7        9.75       16.47      3.76 o 
   3   5   7       46.11       38.80      5.03 o 
   4   5   7       37.84       33.45      4.58 o 
   5   5   7      189.83      205.62     11.52 o 
   6   5   7      214.84      213.08      8.94 o 
   7   5   7      251.92      268.22     10.66 o 
   8   5   7       25.34       37.49      6.73 o 
   9   5   7        5.23        5.37      4.02 o 
  10   5   7       40.59       45.22      8.36 o 
  -4   6   7        2.84        2.06      3.32 o 
  -3   6   7        8.02        5.47      3.54 o 
  -2   6   7       22.11       18.14      9.46 o 
  -1   6   7        5.62        4.51      2.06 o 
   0   6   7       66.53       63.33      4.80 o 
   1   6   7      147.47      134.21      9.94 o 
   2   6   7       75.70       70.05      4.61 o 
   3   6   7       32.26       40.94      3.83 o 
   4   6   7        8.21        5.01      3.16 o 
   5   6   7       29.87       35.47      3.71 o 
   6   6   7       50.01       50.24      4.39 o 
   7   6   7      210.84      224.08     15.00 o 
   8   6   7        2.54        2.11      3.05 o 
   9   6   7       27.17       26.89      6.56 o 
  10   6   7        8.61        7.83      4.77 o 
  -3   7   7       50.18       51.34      5.88 o 
  -2   7   7       30.51       35.80      5.10 o 
  -1   7   7       55.61       68.11      7.52 o 
   0   7   7       16.86       15.26      4.56 o 
   1   7   7        0.04        5.58      3.03 o 
   2   7   7      187.18      212.20      9.02 o 
   3   7   7       29.85       23.97      4.53 o 
   4   7   7       87.19       87.58      6.76 o 
   5   7   7      407.87      392.81     13.95 o 
   6   7   7      335.91      346.80     16.66 o 
   7   7   7        9.88        8.08      3.74 o 
   8   7   7       25.27       33.75      7.10 o 
   9   7   7       13.73       19.53      5.94 o 
  10   7   7        8.39        7.52      4.64 o 
  -2   8   7        1.54        7.92      3.65 o 
  -1   8   7       29.37       30.52      6.93 o 
   0   8   7       10.39       11.22      4.44 o 
   1   8   7       45.83       59.95      8.21 o 
   2   8   7       74.38       78.32      8.79 o 
   3   8   7       21.56       27.92      5.55 o 
   4   8   7        3.96        2.76      1.84 o 
   5   8   7       18.34       22.32      3.38 o 
   6   8   7      152.80      132.16     11.01 o 
   7   8   7       42.55       51.93      7.85 o 
   8   8   7       10.44        6.77      3.84 o 
   9   8   7        3.14        0.29      3.26 o 
  10   8   7        3.31        8.62      4.99 o 
  -1   9   7        6.30        0.42      3.64 o 
   0   9   7      115.10       90.82     10.72 o 
   1   9   7       82.42       86.96      9.98 o 
   2   9   7        0.31        0.41      3.09 o 
   3   9   7        1.15        3.80      3.31 o 
   4   9   7       44.19       48.42      7.12 o 
   5   9   7       36.32       36.84      6.13 o 
   7   9   7        2.22        3.80      3.09 o 
   8   9   7        0.13        1.76      2.61 o 
   9   9   7       10.96       15.29      5.76 o 
   1  10   7       11.19       17.81      5.77 o 
   2  10   7       92.54       95.90     10.71 o 
   3  10   7        4.80        0.12      3.20 o 
   4  10   7        9.15       10.82      4.48 o 
   3  11   7        4.78        6.40      4.63 o 
   4  11   7        1.42        1.82      3.68 o 
  -6  -9   8       25.22       36.39      7.94 o 
  -5  -9   8       34.53       40.60      7.38 o 
  -4  -9   8       24.19       14.48      5.22 o 
  -3  -9   8       32.91       37.70      7.53 o 
  -2  -9   8        0.11       -0.12      2.79 o 
  -1  -9   8        9.73       14.74      5.27 o 
   0  -9   8       17.50       18.25      4.26 o 
  -7  -8   8        6.97        3.98      3.57 o 
  -6  -8   8        0.07        0.23      2.32 o 
  -5  -8   8       22.71       19.86      5.62 o 
  -4  -8   8      119.91      120.43     10.96 o 
  -3  -8   8        0.98        1.01      2.58 o 
  -2  -8   8        4.83        7.26      4.20 o 
  -1  -8   8        0.01        0.83      3.18 o 
   0  -8   8       53.30       53.02      5.82 o 
   1  -8   8       52.41       55.42      6.18 o 
   2  -8   8       47.30       56.49     15.40 o 
  -7  -7   8        1.02        0.91      2.86 o 
  -6  -7   8       17.02       25.58      6.15 o 
  -5  -7   8       26.26       43.79      7.48 o 
  -4  -7   8      116.61      113.77     10.29 o 
  -3  -7   8        0.82        1.01      2.71 o 
  -2  -7   8       24.89       24.64      5.69 o 
  -1  -7   8       11.80       13.53      3.01 o 
   0  -7   8       65.09       71.37      6.08 o 
   1  -7   8        9.38       10.50      2.98 o 
   2  -7   8       57.11       70.13      6.72 o 
   3  -7   8       66.26       77.30      7.34 o 
  -8  -6   8        0.16       -0.90      3.07 o 
  -7  -6   8       58.76       62.83      9.08 o 
  -6  -6   8       49.51       53.28      7.93 o 
  -5  -6   8       21.46       20.75      5.27 o 
  -4  -6   8      107.99      103.64      9.28 o 
  -3  -6   8       13.62       13.97      4.03 o 
  -2  -6   8       24.62       26.39      3.41 o 
  -1  -6   8       10.74       11.41      4.12 o 
   0  -6   8       20.77       21.07      4.92 o 
   1  -6   8       98.91       97.62      6.49 o 
   2  -6   8      182.22      189.90      9.87 o 
   3  -6   8       10.25       12.22      3.61 o 
   4  -6   8       19.40       24.39      4.67 o 
   5  -6   8        0.78        2.69      3.14 o 
  -8  -5   8       53.54       70.23      9.81 o 
  -7  -5   8        0.64        1.79      2.83 o 
  -6  -5   8        0.75       -0.82      2.38 o 
  -5  -5   8       15.18       22.79      5.27 o 
  -4  -5   8       63.25       68.65      7.86 o 
  -3  -5   8       17.66       14.68      3.97 o 
  -2  -5   8        2.44        1.87      1.48 o 
  -1  -5   8       41.38       45.65      6.50 o 
   0  -5   8     1242.50     1245.60     33.74 o 
   1  -5   8      366.35      355.98     13.19 o 
   2  -5   8      121.20      124.66      7.36 o 
   3  -5   8       28.01       24.97      4.21 o 
   4  -5   8        9.23        5.45      2.86 o 
   5  -5   8        7.67        8.43      3.13 o 
   6  -5   8       12.06       14.53      4.31 o 
  -8  -4   8       17.77       24.70      6.30 o 
  -7  -4   8        0.77        6.42      3.37 o 
  -6  -4   8       17.65       12.67      4.20 o 
  -5  -4   8       33.45       33.16      5.78 o 
  -4  -4   8       51.78       52.31      6.48 o 
  -3  -4   8       62.40       56.40      4.09 o 
  -2  -4   8       36.75       34.08      3.31 o 
   0  -4   8      151.53      151.46      7.12 o 
   1  -4   8      207.52      216.42     13.20 o 
   2  -4   8      429.44      440.18     15.25 o 
   3  -4   8       61.05       69.62      5.73 o 
   4  -4   8        1.93       -2.37      1.65 o 
   5  -4   8        3.05        5.43      2.56 o 
   6  -4   8        9.58       17.08      5.31 o 
  -8  -3   8        0.55        1.06      3.10 o 
  -7  -3   8       27.67       27.91      5.97 o 
  -6  -3   8       98.32       98.44      9.15 o 
  -5  -3   8        4.10        5.04      2.85 o 
  -4  -3   8        2.04        4.21      2.23 o 
  -3  -3   8      145.89      151.26      6.71 o 
  -2  -3   8       58.03       55.16      3.67 o 
   0  -3   8      671.11      666.32     19.23 o 
   1  -3   8      557.44      550.91     23.67 o 
   2  -3   8       83.82       87.74      5.32 o 
   3  -3   8       87.28       79.61      5.61 o 
   4  -3   8        4.60        2.64      2.49 o 
   5  -3   8      185.62      179.40      9.13 o 
   6  -3   8       25.31       38.50      5.13 o 
   7  -3   8       21.17       13.55      3.69 o 
  -8  -2   8        2.15        0.00      2.90 o 
  -7  -2   8        6.43       11.15      4.37 o 
  -6  -2   8      399.42      359.64     19.41 o 
  -5  -2   8      203.19      180.29     12.01 o 
  -4  -2   8       47.70       42.05      3.70 o 
  -3  -2   8        5.27        5.38      1.64 o 
  -2  -2   8      183.71      189.98      7.54 o 
  -1  -2   8      322.83      336.70     11.00 o 
   0  -2   8       20.28       22.31      2.66 o 
   1  -2   8      232.37      216.02      8.25 o 
   2  -2   8      188.35      180.57      8.67 o 
   3  -2   8       30.87       28.09      4.65 o 
   4  -2   8       40.55       36.37      3.95 o 
   5  -2   8      128.44      137.70     11.71 o 
   6  -2   8       41.63       46.34      5.03 o 
   7  -2   8       92.18      100.80      7.18 o 
   8  -2   8      134.68      158.58      9.41 o 
  -8  -1   8       13.00       25.39      6.64 o 
  -7  -1   8       12.22       10.23      4.10 o 
  -6  -1   8       13.37       19.75      5.00 o 
  -5  -1   8       82.32       92.78      8.00 o 
  -4  -1   8      610.85      605.70     18.01 o 
  -3  -1   8       46.30       40.80      3.50 o 
  -2  -1   8       10.57       13.83      3.17 o 
  -1  -1   8      360.81      346.63     11.17 o 
   0  -1   8      251.39      224.45      8.07 o 
   1  -1   8      279.89      330.85     10.71 o 
   2  -1   8       22.73       24.17      2.67 o 
   3  -1   8       20.39       22.74      2.79 o 
   4  -1   8       13.05       12.21      2.36 o 
   5  -1   8       87.04       94.91      6.90 o 
   6  -1   8        0.61        1.47      1.73 o 
   7  -1   8       58.91       61.90      5.53 o 
   8  -1   8       16.76       32.67      6.65 o 
  -7   0   8       83.42       83.29      9.67 o 
  -6   0   8       72.13       73.52      8.45 o 
  -5   0   8        6.33        6.48      2.10 o 
  -4   0   8       16.42       14.64      2.53 o 
  -2   0   8       26.01       36.85      3.22 o 
  -1   0   8      609.52      605.03     17.16 o 
   0   0   8     1054.86     1114.42     28.58 o 
   1   0   8      335.54      317.58     10.04 o 
   2   0   8      158.86      154.86      6.86 o 
   3   0   8       62.72       54.89      3.65 o 
   4   0   8       72.77       72.86      7.78 o 
   5   0   8        2.00        2.03      1.45 o 
   6   0   8       31.00       30.90      3.50 o 
  -7   1   8       16.02       14.19      4.89 o 
  -6   1   8       74.96       77.45      8.64 o 
  -5   1   8       18.06       24.99      3.58 o 
  -4   1   8       16.42       13.76      2.98 o 
  -3   1   8      590.51      558.04     16.81 o 
  -2   1   8       32.29       34.83      3.16 o 
  -1   1   8        6.47        4.32      1.35 o 
   0   1   8      122.07      111.53      4.91 o 
   1   1   8       68.84       78.17      3.76 o 
   2   1   8      548.23      551.76     20.62 o 
   3   1   8      341.04      367.71     11.15 o 
   4   1   8       91.56      100.96      4.83 o 
   5   1   8       13.76       14.21      3.74 o 
   6   1   8       88.93       85.05      7.49 o 
   7   1   8       29.97       33.54      5.31 o 
   8   1   8       32.29       29.38      5.18 o 
   9   1   8       10.39       14.01      3.96 o 
  -6   2   8        0.02        1.50      2.67 o 
  -5   2   8        7.26        6.02      2.41 o 
  -4   2   8       24.61       23.72      3.43 o 
  -3   2   8       98.46       91.41     11.28 o 
  -2   2   8       35.62       34.31      4.73 o 
  -1   2   8      329.67      317.06     10.50 o 
   0   2   8        0.03       -0.47      0.73 o 
   1   2   8      117.03      107.84      4.37 o 
   2   2   8       11.72       10.70      1.47 o 
   3   2   8        6.51        6.31      2.36 o 
   4   2   8       17.66       32.64      4.79 o 
   5   2   8      288.55      316.43     16.27 o 
   6   2   8        4.62        9.44      3.23 o 
   7   2   8      104.26       92.38      7.96 o 
   8   2   8       14.52       11.63      3.73 o 
   9   2   8       54.97       46.04      6.41 o 
  -6   3   8       18.46       14.67      3.55 o 
  -5   3   8       26.00       31.67      4.37 o 
  -4   3   8        0.52        0.43      1.99 o 
  -3   3   8       10.22       10.04      2.41 o 
  -2   3   8       62.56       55.46      4.18 o 
  -1   3   8        1.58        3.56      1.53 o 
   0   3   8       78.66       75.49      4.04 o 
   1   3   8        6.79        5.60      1.20 o 
   2   3   8       71.69       77.88      6.58 o 
   3   3   8      115.37       99.51      7.47 o 
   4   3   8        0.02       -0.07      1.37 o 
   5   3   8       59.02       65.06      6.15 o 
   6   3   8      214.06      206.12     12.39 o 
   7   3   8        0.10       -0.12      2.41 o 
   8   3   8        0.74       -2.88      1.94 o 
  10   3   8        1.87        3.59      3.38 o 
  -5   4   8       41.30       44.39      5.23 o 
  -4   4   8        6.93        9.15      2.59 o 
  -3   4   8      254.88      238.41     13.01 o 
  -2   4   8       93.17       90.36      5.47 o 
  -1   4   8        0.24        1.17      1.27 o 
   0   4   8       84.11       66.55      4.18 o 
   1   4   8       61.81       64.46      6.33 o 
   2   4   8      238.20      275.89     14.56 o 
   3   4   8      147.15      144.18      9.54 o 
   4   4   8      140.80      131.30      8.94 o 
   5   4   8       18.98       23.47      4.39 o 
   6   4   8      233.62      236.30     13.11 o 
   7   4   8       65.96       51.30      6.30 o 
   8   4   8      278.25      271.93     15.29 o 
   9   4   8        2.15        1.94      3.13 o 
  10   4   8        1.12       -1.28      3.26 o 
  -5   5   8        0.65       -2.32      3.30 o 
  -4   5   8        0.31       -0.28      2.08 o 
  -3   5   8       10.92        7.54      2.54 o 
  -2   5   8       79.81       85.45      5.71 o 
  -1   5   8       69.06       65.84      4.81 o 
   0   5   8        0.00        3.73      2.24 o 
   2   5   8      208.48      213.74     12.71 o 
   3   5   8       14.25       12.80      3.52 o 
   4   5   8       58.29       63.22      6.58 o 
   5   5   8      336.43      370.88     17.92 o 
   6   5   8        5.48        9.35      3.30 o 
   7   5   8        7.66       16.82      4.07 o 
   8   5   8      279.48      292.70     18.28 o 
   9   5   8        0.37        0.48      2.92 o 
  10   5   8        3.89        6.30      4.24 o 
  -4   6   8        9.75       10.08      4.78 o 
  -3   6   8        5.64        5.83      3.45 o 
  -2   6   8       26.85       26.85      6.08 o 
  -1   6   8        0.88        6.28      3.12 o 
   0   6   8       36.63       38.59      6.46 o 
   1   6   8       18.11       15.69      4.04 o 
   2   6   8        6.85        8.80      2.17 o 
   3   6   8       36.44       39.43      5.57 o 
   4   6   8      161.59      174.95     11.40 o 
   5   6   8      568.26      502.02     22.63 o 
   6   6   8      299.59      279.14     11.15 o 
   7   6   8        0.18        1.36      1.55 o 
   8   6   8        1.42        1.63      3.02 o 
   9   6   8        0.17       -1.03      3.04 o 
  10   6   8        0.65       -2.51      3.31 o 
  -3   7   8       14.28       14.09      5.58 o 
  -2   7   8       26.15       30.05      6.79 o 
  -1   7   8        0.49        4.56      3.15 o 
   0   7   8       90.75       66.98      8.73 o 
   1   7   8        6.85        6.57      3.24 o 
   2   7   8        3.74        5.25      3.10 o 
   3   7   8        2.69        4.31      1.84 o 
   4   7   8        0.09       -0.67      1.37 o 
   5   7   8       27.24       23.39      3.52 o 
   6   7   8        0.29        1.62      2.40 o 
   7   7   8      116.63      119.24     10.71 o 
   8   7   8       11.04       15.66      5.09 o 
   9   7   8       24.52       40.26      8.26 o 
  10   7   8        1.05        0.75      3.61 o 
  -2   8   8       14.34        8.06      5.07 o 
  -1   8   8        6.12       18.19      5.66 o 
   0   8   8        1.90        3.92      3.44 o 
   1   8   8       56.60       65.92      8.93 o 
   2   8   8       17.24       19.78      5.56 o 
   3   8   8        6.74        5.51      2.30 o 
   4   8   8        8.17       12.03      2.69 o 
   5   8   8       50.28       60.09      5.23 o 
   6   8   8       47.23       50.71      9.42 o 
   7   8   8       92.03       82.36      9.81 o 
   8   8   8        9.40        9.47      4.34 o 
   9   8   8       14.84       23.29      6.59 o 
  10   8   8       14.02       15.89      6.31 o 
   0   9   8        0.49        5.21      3.70 o 
   1   9   8        8.21        7.11      4.02 o 
   2   9   8       72.90       85.31      9.90 o 
   3   9   8       30.32       21.53      5.72 o 
   4   9   8        0.83        4.75      3.62 o 
   5   9   8        1.35        4.69      2.27 o 
   6   9   8        1.76        1.45      2.77 o 
   7   9   8       48.16       52.07      8.09 o 
   8   9   8        2.16        1.08      2.86 o 
   9   9   8        3.34        6.16      4.31 o 
   1  10   8       10.36        6.19      4.58 o 
   2  10   8        3.59        5.82      4.18 o 
   3  10   8        2.26        2.55      3.81 o 
   4  10   8        7.42       12.66      4.78 o 
   5  10   8       41.89       53.77      8.08 o 
   4  11   8        0.46        0.63      3.25 o 
  -4  -9   9       38.79       46.45      8.45 o 
  -3  -9   9        3.65        7.03      4.16 o 
  -2  -9   9       12.20       11.53      5.10 o 
  -1  -9   9       22.14       21.52      6.29 o 
  -6  -8   9        6.08       16.73      5.23 o 
  -5  -8   9        0.79        0.75      3.28 o 
  -4  -8   9        0.08        1.69      2.69 o 
  -3  -8   9        1.44        3.44      3.50 o 
  -2  -8   9        4.37        6.69      4.20 o 
  -1  -8   9        1.19       -0.41      2.91 o 
   0  -8   9        2.59        6.33      3.20 o 
   1  -8   9        5.72       10.82      3.64 o 
  -7  -7   9        0.78        1.55      3.00 o 
  -6  -7   9        6.32        5.59      3.51 o 
  -5  -7   9        2.01        1.37      2.72 o 
  -4  -7   9       34.84       40.77      6.90 o 
  -3  -7   9      222.36      188.97     13.62 o 
  -2  -7   9       11.25       21.18      5.41 o 
  -1  -7   9       97.96       85.23      9.73 o 
   0  -7   9       30.73       32.85      9.55 o 
   1  -7   9       44.34       48.34      5.73 o 
   2  -7   9        5.89        7.47      3.13 o 
   3  -7   9        1.38        2.04      3.22 o 
  -7  -6   9       86.71       99.99     11.52 o 
  -6  -6   9        3.61        2.24      2.81 o 
  -5  -6   9       23.94       26.43      5.94 o 
  -4  -6   9       36.06       30.04      6.11 o 
  -3  -6   9       64.90       60.89      7.73 o 
  -2  -6   9      652.33      645.04     29.47 o 
  -1  -6   9       31.62       33.50      6.31 o 
   0  -6   9       73.25       67.27      8.45 o 
   1  -6   9      147.18      141.79     12.99 o 
   2  -6   9       48.26       54.34      5.97 o 
   3  -6   9       99.66       98.32      7.88 o 
   4  -6   9        1.79        1.73      2.95 o 
  -7  -5   9        9.23       17.85      5.34 o 
  -6  -5   9        1.43        4.37      3.18 o 
  -5  -5   9        7.12       11.59      3.91 o 
  -4  -5   9       17.41       22.76      5.21 o 
  -3  -5   9       53.79       38.48      5.93 o 
  -2  -5   9       67.75       61.26      4.77 o 
  -1  -5   9        1.89        2.41      1.48 o 
   0  -5   9      740.99      727.51     22.07 o 
   1  -5   9      299.81      292.41     11.82 o 
   2  -5   9        8.05        7.24      4.48 o 
   3  -5   9       83.38       84.41     10.97 o 
   4  -5   9        0.70        3.97      2.73 o 
   5  -5   9        3.47        9.66      3.44 o 
  -7  -4   9       47.56       50.13      7.92 o 
  -6  -4   9        2.97        6.91      3.50 o 
  -5  -4   9        2.41        3.65      2.82 o 
  -4  -4   9        1.57        0.31      1.82 o 
  -3  -4   9       20.40       16.47      4.15 o 
  -2  -4   9      100.68       97.56      5.61 o 
  -1  -4   9       31.96       32.70      5.34 o 
   0  -4   9      266.30      276.15     10.64 o 
   1  -4   9      153.41      154.34      7.69 o 
   2  -4   9       12.42       18.60      3.38 o 
   3  -4   9        2.06        3.66      2.06 o 
   4  -4   9       88.79       94.74      7.27 o 
   5  -4   9       11.46       10.90      3.45 o 
   6  -4   9       26.20       28.87      5.23 o 
  -7  -3   9       78.06       78.21      9.33 o 
  -6  -3   9        7.24        8.58      3.70 o 
  -5  -3   9        2.73        5.18      2.98 o 
  -4  -3   9        6.69        7.13      2.94 o 
  -3  -3   9        3.17        4.41      1.68 o 
  -2  -3   9       11.53       11.42      2.31 o 
  -1  -3   9      254.36      210.48      8.41 o 
   0  -3   9      113.08      108.22      5.74 o 
   1  -3   9      225.07      219.57      9.01 o 
   2  -3   9       10.69       15.03      2.79 o 
   3  -3   9       10.73       15.03      4.33 o 
   4  -3   9      122.69      108.27      6.82 o 
   5  -3   9        1.48        2.69      2.15 o 
   6  -3   9        3.33        4.74      2.57 o 
   7  -3   9        1.22        2.91      2.74 o 
  -7  -2   9        9.67       17.37      5.09 o 
  -6  -2   9       69.19       67.74      8.14 o 
  -5  -2   9       29.49       39.78      6.31 o 
  -4  -2   9        5.12        5.57      2.83 o 
  -3  -2   9       16.95       18.25      3.76 o 
  -2  -2   9        3.51        4.30      1.54 o 
  -1  -2   9       37.71       37.63      3.33 o 
   0  -2   9       47.62       41.44      3.56 o 
   1  -2   9        5.39        7.14      4.33 o 
   2  -2   9      124.43      121.02      9.40 o 
   3  -2   9       52.42       58.02     11.82 o 
   4  -2   9      459.39      453.71     21.26 o 
   5  -2   9       77.20       84.23      5.98 o 
   6  -2   9      306.67      252.90     30.67 o 
   7  -2   9       40.81       47.14      7.84 o 
   8  -2   9        5.87        6.37      4.94 o 
  -7  -1   9        8.27       10.50      4.27 o 
  -6  -1   9      190.55      191.78     13.44 o 
  -5  -1   9       26.72       25.34      4.96 o 
  -4  -1   9      117.27      123.90      6.43 o 
  -3  -1   9      320.12      304.03     12.45 o 
  -2  -1   9        5.38        2.88      3.03 o 
  -1  -1   9        0.19        1.05      1.09 o 
   0  -1   9       64.77       61.08      3.78 o 
   1  -1   9       62.31       60.09      4.26 o 
   2  -1   9       37.66       31.79      3.16 o 
   3  -1   9       98.86       99.37      5.41 o 
   4  -1   9       29.60       28.24      3.39 o 
   5  -1   9       83.65       73.40      5.21 o 
  -7   0   9        9.39       14.35      5.10 o 
  -6   0   9        8.02       17.94      5.20 o 
  -5   0   9      244.20      220.97     13.88 o 
  -4   0   9       10.13        8.75      2.25 o 
  -3   0   9       13.44       11.86      3.41 o 
  -2   0   9      388.30      405.85     19.72 o 
  -1   0   9       78.86       89.25      4.81 o 
   0   0   9       38.79       34.71      3.01 o 
   1   0   9       41.17       48.66      4.74 o 
   2   0   9      190.35      189.56      8.44 o 
   3   0   9      172.02      168.33      6.94 o 
   4   0   9        0.56        0.98      2.06 o 
   5   0   9     1017.99      978.10     39.53 o 
   6   0   9        0.18        0.49      2.26 o 
   7   0   9        1.82       -0.13      1.87 o 
   8   0   9        6.98        6.25      3.39 o 
   9   0   9       56.89       49.31      6.61 o 
  -6   1   9      122.50      130.35     10.94 o 
  -5   1   9       19.09       22.31      3.65 o 
  -4   1   9        2.84        7.01      2.17 o 
  -3   1   9       14.87       13.58      2.61 o 
  -2   1   9     1299.91     1210.37     67.55 o 
  -1   1   9       93.06       98.96      5.01 o 
   0   1   9      490.50      553.67     15.95 o 
   1   1   9      109.60      107.72      4.84 o 
   2   1   9      174.18      144.48      9.29 o 
   3   1   9       65.51       68.62      6.50 o 
   4   1   9        8.82       10.08      3.22 o 
   5   1   9        4.40        8.05      3.21 o 
   6   1   9        2.09        0.66      2.14 o 
   7   1   9       46.82       53.11      6.87 o 
   8   1   9       26.11       26.72      5.24 o 
   9   1   9       10.71       16.25      4.31 o 
  -6   2   9       38.58       43.03      7.04 o 
  -5   2   9        6.18        9.84      2.70 o 
  -4   2   9        0.05        1.93      1.75 o 
  -3   2   9      386.74      387.72     13.41 o 
  -2   2   9        7.03        8.19      2.07 o 
  -1   2   9      244.04      211.70     22.82 o 
   0   2   9      198.29      197.18      7.40 o 
   1   2   9       14.68       23.79      4.44 o 
   2   2   9      303.53      319.93     16.18 o 
   3   2   9       77.03       64.31      6.10 o 
   4   2   9       55.81       47.72      5.88 o 
   5   2   9        8.55       11.22      3.34 o 
   6   2   9        9.53       11.26      3.90 o 
   7   2   9       15.97       20.84      4.79 o 
   8   2   9        1.57        3.84      3.31 o 
   9   2   9       13.98       20.77      5.06 o 
  -5   3   9       39.06       46.42      5.16 o 
  -4   3   9        1.86        1.25      1.97 o 
  -3   3   9       20.80       20.99      3.89 o 
  -2   3   9       45.53       51.96      4.24 o 
  -1   3   9      713.04      771.71     21.78 o 
   0   3   9      145.21      144.12     10.26 o 
   1   3   9       23.85       23.37      4.45 o 
   2   3   9        0.08        1.28      1.76 o 
   3   3   9      281.42      297.49     15.51 o 
   4   3   9      807.55      732.24     30.42 o 
   5   3   9      432.63      438.59     20.52 o 
   6   3   9        5.91        4.95      2.81 o 
   7   3   9       25.60       27.95      5.37 o 
   8   3   9      103.04      106.71      9.42 o 
  -5   4   9       11.40       14.94      3.49 o 
  -4   4   9        2.28        3.14      2.06 o 
  -3   4   9        1.06        3.46      2.05 o 
  -2   4   9        6.26        3.11      2.01 o 
  -1   4   9       48.09       42.52      6.19 o 
   0   4   9      178.17      159.06     11.02 o 
   1   4   9       78.99       72.91      7.11 o 
   2   4   9       71.38       70.88      6.79 o 
   3   4   9        3.20        1.11      1.99 o 
   4   4   9      142.92      138.50      9.75 o 
   5   4   9       26.90       30.32      5.07 o 
   6   4   9      128.02      129.53      9.64 o 
   7   4   9       13.90       16.53      4.18 o 
   8   4   9        6.86        8.16      3.26 o 
  10   4   9       10.66       11.39      4.87 o 
  -4   5   9       64.81       67.41      6.35 o 
  -3   5   9        8.84       14.85      3.23 o 
  -2   5   9       12.43       11.22      4.22 o 
  -1   5   9        0.00       -0.91      2.31 o 
   0   5   9        4.84        4.00      2.53 o 
   1   5   9        7.09        3.21      2.50 o 
   2   5   9        0.02        3.01      2.24 o 
   3   5   9       54.28       45.03      6.16 o 
   4   5   9      109.31       85.79      7.66 o 
   5   5   9       83.75       83.62      7.51 o 
   6   5   9        2.20        3.70      2.71 o 
   7   5   9       99.14      103.55      8.78 o 
   8   5   9      170.29      173.39     11.82 o 
   9   5   9       14.33       13.34      4.86 o 
  10   5   9        0.17       -0.96      2.79 o 
  -3   6   9       20.38       17.76      5.46 o 
  -2   6   9        9.13       10.84      4.19 o 
  -1   6   9        4.92        3.25      2.99 o 
   0   6   9       39.91       43.07      7.05 o 
   1   6   9        2.69        5.00      3.08 o 
   2   6   9        0.01        0.90      1.79 o 
   3   6   9      113.47      126.64      9.95 o 
   4   6   9       65.58       65.92      7.47 o 
   5   6   9      131.58      134.58      9.88 o 
   6   6   9       31.25       31.49      3.95 o 
   7   6   9       32.72       37.96      4.44 o 
   8   6   9       27.02       31.80      6.71 o 
   9   6   9       12.77       13.33      4.96 o 
  10   6   9        2.44        4.01      4.31 o 
  -2   7   9        0.61       -0.36      2.81 o 
  -1   7   9        1.49        9.15      4.05 o 
   0   7   9        1.77        3.85      3.34 o 
   1   7   9        8.67        6.35      3.69 o 
   2   7   9       20.96       10.62      3.91 o 
   3   7   9        0.05        1.66      1.88 o 
   4   7   9        2.25        3.02      1.93 o 
   5   7   9       40.97       43.95      8.48 o 
   6   7   9      179.80      191.50      9.24 o 
   7   7   9       10.37       10.40      2.79 o 
   8   7   9        1.58        4.11      3.10 o 
   9   7   9        3.93        2.88      3.72 o 
  10   7   9        3.43       -0.46      3.64 o 
  -1   8   9        2.37        1.35      3.24 o 
   0   8   9        0.07       -1.56      3.11 o 
   1   8   9       31.52       40.47      7.70 o 
   2   8   9       20.88       20.28      5.54 o 
   3   8   9       18.94       15.01      4.47 o 
   4   8   9       60.00       58.03      5.23 o 
   5   8   9      137.49      137.98      7.75 o 
   6   8   9        1.24       -0.12      2.56 o 
   7   8   9       56.09       58.43      8.52 o 
   8   8   9      111.75      111.10     11.12 o 
   9   8   9       10.08        8.41      4.07 o 
   0   9   9        0.27        1.81      3.66 o 
   1   9   9       19.14       20.69      5.88 o 
   2   9   9       12.82       15.85      5.76 o 
   3   9   9        0.05        0.29      3.07 o 
   4   9   9       19.92       17.67      5.43 o 
   5   9   9        7.50       11.83      2.90 o 
   6   9   9        0.02        0.36      1.82 o 
   7   9   9       19.70       24.71      6.33 o 
   8   9   9        0.56        4.92      3.93 o 
   9   9   9       36.08       33.69      7.97 o 
   2  10   9       15.34       18.73      6.41 o 
   3  10   9        9.60       15.82      5.53 o 
   4  10   9       14.33       13.96      5.63 o 
   5  10   9        0.00        4.23      4.01 o 
   7  10   9        8.39       16.74      5.34 o 
   8  10   9        0.27       -0.20      3.66 o 
  -5  -8  10        0.30        2.95      3.77 o 
  -4  -8  10       55.06       55.94      8.53 o 
  -3  -8  10        6.93        5.42      3.79 o 
  -2  -8  10       22.38       25.89      6.58 o 
  -1  -8  10        9.16       10.50      4.87 o 
   0  -8  10       11.82       16.41      4.00 o 
  -6  -7  10       85.61       90.54     10.80 o 
  -5  -7  10        0.24        0.43      2.66 o 
  -4  -7  10       17.70       22.27      5.86 o 
  -3  -7  10       36.06       59.55      8.27 o 
  -2  -7  10       58.20       68.97      8.98 o 
  -1  -7  10        9.23       10.79      4.61 o 
   0  -7  10       16.38       17.23      5.51 o 
   1  -7  10       15.06       19.79      4.14 o 
   2  -7  10        4.78        6.04      3.30 o 
  -6  -6  10        9.04       10.06      4.18 o 
  -5  -6  10        0.00       -2.98      1.89 o 
  -4  -6  10        0.59        1.63      2.79 o 
  -3  -6  10        6.32        6.44      3.55 o 
  -2  -6  10        5.94        2.45      3.21 o 
  -1  -6  10        4.33        2.25      2.13 o 
   0  -6  10       35.35       29.28      4.21 o 
   1  -6  10        5.17        4.12      3.36 o 
   2  -6  10        0.32        2.96      2.58 o 
   3  -6  10       23.04       25.53      4.77 o 
   4  -6  10        8.02       12.16      3.93 o 
  -7  -5  10        1.23        0.95      3.48 o 
  -6  -5  10        2.06        0.39      2.75 o 
  -5  -5  10       38.70       25.01      5.80 o 
  -4  -5  10       85.78       65.83      8.09 o 
  -3  -5  10        1.31        0.01      2.02 o 
  -2  -5  10        2.85        2.44      2.58 o 
  -1  -5  10       71.55       68.13      7.91 o 
   0  -5  10        0.68        4.38      2.04 o 
   1  -5  10       58.10       51.61      5.71 o 
   2  -5  10       23.85       26.72      6.01 o 
   3  -5  10       62.25       65.18      6.28 o 
   4  -5  10       32.18       41.75      5.71 o 
   5  -5  10       13.51       19.76      4.52 o 
  -7  -4  10        0.64        0.45      3.09 o 
  -6  -4  10        5.58        4.31      3.22 o 
  -5  -4  10       17.11       11.24      4.30 o 
  -4  -4  10      171.52      158.58     11.68 o 
  -3  -4  10       39.53       26.38      5.23 o 
  -2  -4  10       87.82       76.18     10.16 o 
  -1  -4  10       63.68       44.70     21.60 o 
   0  -4  10      737.09      712.67     24.65 o 
   1  -4  10       73.62       77.81      5.58 o 
   2  -4  10      105.37      110.11      6.80 o 
   3  -4  10      137.01      129.19     10.66 o 
   4  -4  10        0.00        0.13      2.29 o 
   5  -4  10       68.52       71.14      6.94 o 
   6  -4  10        9.61       10.05      3.87 o 
  -7  -3  10        5.28       18.55      5.42 o 
  -6  -3  10        0.00        0.30      2.70 o 
  -5  -3  10        8.70        5.64      3.14 o 
  -4  -3  10       12.37       18.80      4.66 o 
  -3  -3  10      265.42      250.04     14.40 o 
  -2  -3  10       84.06       79.03      5.73 o 
  -1  -3  10       12.92        9.92      2.29 o 
   0  -3  10       43.96       41.10      5.57 o 
   1  -3  10     1342.28     1333.26     54.54 o 
   2  -3  10      919.72      888.62     25.75 o 
   3  -3  10      124.94      119.08      6.90 o 
   4  -3  10        0.01        0.49      2.89 o 
   5  -3  10        8.20        8.72      2.84 o 
   6  -3  10        1.37        7.40      4.05 o 
  -7  -2  10        7.84       10.96      4.53 o 
  -6  -2  10        0.33        2.63      2.87 o 
  -5  -2  10        1.54        2.27      2.44 o 
  -4  -2  10        7.62       10.19      3.52 o 
  -3  -2  10       27.57       26.94      3.47 o 
  -2  -2  10       17.09       15.32      4.48 o 
  -1  -2  10      191.65      179.88      7.77 o 
   0  -2  10      170.07      144.71      9.36 o 
   1  -2  10       29.95       39.35      3.83 o 
   2  -2  10      174.04      164.92      7.62 o 
   3  -2  10      231.31      208.77      9.02 o 
   4  -2  10      179.67      176.29     13.40 o 
   5  -2  10        6.03        5.13      3.10 o 
   6  -2  10        8.07       11.68      3.92 o 
  -7  -1  10       20.53       30.57      6.84 o 
  -6  -1  10       14.44       12.36      4.52 o 
  -5  -1  10       21.42       21.74      5.03 o 
  -4  -1  10       20.95       24.06      4.98 o 
  -3  -1  10        4.64        6.76      2.07 o 
  -2  -1  10       63.65       61.42      4.52 o 
  -1  -1  10       21.47       22.93      2.94 o 
   0  -1  10      137.96      126.84     10.20 o 
   1  -1  10        7.88       10.45      2.10 o 
   2  -1  10       11.65       13.10      2.45 o 
   3  -1  10       35.86       37.62      3.68 o 
   4  -1  10      137.18      134.24     10.53 o 
   6  -1  10       41.87       45.48      6.78 o 
   7  -1  10        0.62       -0.28      2.30 o 
   8  -1  10       62.44       45.67      6.80 o 
  -6   0  10        0.77        6.29      3.34 o 
  -5   0  10      330.40      319.93     17.97 o 
  -4   0  10      246.16      237.72      9.78 o 
  -3   0  10       14.61        9.05      7.23 o 
  -2   0  10       24.58       23.82      3.89 o 
  -1   0  10        9.37       12.19      2.26 o 
   0   0  10        0.00        0.69      1.12 o 
   1   0  10        0.73        4.27      2.33 o 
   2   0  10        8.95       11.61      3.23 o 
   3   0  10        8.83       10.36      3.28 o 
   4   0  10       62.07       68.16      7.83 o 
   5   0  10      162.24      145.29     11.13 o 
   6   0  10       34.15       32.77      5.94 o 
   7   0  10        1.66       -0.53      2.18 o 
   8   0  10        5.06        4.14      2.72 o 
  -6   1  10       23.61       21.57      5.79 o 
  -5   1  10       19.73       20.85      5.12 o 
  -4   1  10      117.44      116.82      6.73 o 
  -3   1  10      100.40       95.66      5.78 o 
  -2   1  10      499.92      471.26     19.55 o 
  -1   1  10        3.92        4.16      2.49 o 
   0   1  10        0.00        0.82      1.08 o 
   1   1  10        2.58        5.86      2.46 o 
   2   1  10       63.80       45.44      5.76 o 
   3   1  10        2.12        3.09      2.29 o 
   4   1  10       12.28       11.35      3.63 o 
   5   1  10      224.66      217.40     14.08 o 
   6   1  10       64.47       79.85      8.55 o 
   7   1  10        2.13        5.06      3.13 o 
   8   1  10        0.90        2.39      2.61 o 
   9   1  10        0.19        0.27      2.69 o 
  -5   2  10       40.95       60.11      5.92 o 
  -4   2  10       18.41       18.95      3.38 o 
  -3   2  10       75.82       64.42      8.70 o 
  -2   2  10       61.79       60.40      4.63 o 
  -1   2  10       67.61       69.42      4.51 o 
   0   2  10       50.42       52.84      6.49 o 
   1   2  10      115.66       94.96      7.97 o 
   2   2  10      106.47      105.99      8.39 o 
   3   2  10      140.02      135.66      9.78 o 
   4   2  10       44.71       39.98      5.88 o 
   5   2  10        1.40        4.85      2.65 o 
   6   2  10        3.83        5.73      3.07 o 
   7   2  10      222.16      196.27     13.38 o 
   8   2  10       25.65       30.01      6.07 o 
   9   2  10        5.63        8.21      3.69 o 
  -5   3  10       50.97       61.55     11.30 o 
  -4   3  10        2.44        2.14      1.99 o 
  -3   3  10       39.98       46.31      4.61 o 
  -2   3  10      195.36      177.97      8.05 o 
  -1   3  10      279.99      267.41     15.64 o 
   0   3  10        5.32        4.20      2.51 o 
   1   3  10        0.02        5.62      2.53 o 
   2   3  10       96.61      110.57      8.82 o 
   3   3  10        1.42        0.32      1.79 o 
   4   3  10        7.88       12.34      3.75 o 
   5   3  10      198.82      161.28     10.96 o 
   6   3  10      109.13      108.46      9.12 o 
   7   3  10        6.20       11.26      4.08 o 
   8   3  10      186.76      180.13     13.03 o 
   9   3  10        4.88        1.90      3.49 o 
  -4   4  10        0.47        3.13      3.19 o 
  -3   4  10        0.02        1.22      3.00 o 
  -2   4  10        6.62        5.65      3.77 o 
  -1   4  10        0.02        0.50      2.38 o 
   0   4  10        1.55        2.80      2.25 o 
   1   4  10        3.66        6.83      2.91 o 
   2   4  10        3.32        2.82      2.31 o 
   3   4  10       56.67       60.18      7.06 o 
   4   4  10      281.79      263.43     14.96 o 
   5   4  10      264.29      249.80     14.63 o 
   6   4  10       23.94       19.75      4.64 o 
   7   4  10        1.00        1.97      2.29 o 
   8   4  10       24.99       24.23      5.51 o 
  -4   5  10        7.02        8.99      4.90 o 
  -3   5  10       39.22       41.08      7.52 o 
  -2   5  10       66.70       62.89      8.79 o 
  -1   5  10        1.78        1.66      2.75 o 
   0   5  10      101.94       99.25      9.04 o 
   1   5  10       94.87      105.36      9.46 o 
   2   5  10       24.74       28.92      5.58 o 
   3   5  10       84.18       83.69      8.09 o 
   4   5  10       69.03       65.37      7.39 o 
   5   5  10        4.58        3.39      2.92 o 
   6   5  10       85.52       88.59      8.15 o 
   7   5  10       62.55       62.77      7.55 o 
   8   5  10       36.77       42.87      6.70 o 
  10   5  10        7.85       12.53      5.35 o 
  -3   6  10        2.80        5.71      4.04 o 
  -2   6  10        1.27       -1.18      2.66 o 
  -1   6  10       15.90       17.48      5.09 o 
   0   6  10       13.21        8.69      3.68 o 
   1   6  10       73.51       72.09      8.48 o 
   2   6  10      116.75      127.34     10.49 o 
   3   6  10      274.70      284.03     16.63 o 
   4   6  10        0.12        2.89      2.44 o 
   5   6  10      554.37      551.89     25.54 o 
   6   6  10       37.41       31.85      5.66 o 
   7   6  10      227.38      255.30     15.28 o 
   8   6  10        0.26       -0.22      2.13 o 
   9   6  10       12.79        9.37      4.45 o 
  -2   7  10        7.31        9.62      5.24 o 
  -1   7  10        2.49       -0.40      2.85 o 
   0   7  10        2.96        6.36      3.96 o 
   1   7  10       14.70       10.70      4.49 o 
   2   7  10       32.62       38.27      6.89 o 
   3   7  10      284.49      279.09     11.57 o 
   4   7  10        8.51        7.77      2.47 o 
   5   7  10       27.92       36.82      4.46 o 
   6   7  10       87.42       94.70     17.86 o 
   7   7  10        3.75        1.38      2.43 o 
   8   7  10       40.38       41.87      7.53 o 
   9   7  10       36.59       27.53      6.77 o 
  -1   8  10        2.28        3.50      4.56 o 
   0   8  10        0.61        6.51      4.08 o 
   1   8  10        8.24       16.55      5.42 o 
   2   8  10        0.70        6.05      3.42 o 
   3   8  10        0.32        0.96      2.83 o 
   4   8  10      147.20      130.44     27.95 o 
   5   8  10        0.63        1.41      2.22 o 
   6   8  10        6.51        9.89      4.95 o 
   7   8  10        1.30        1.12      2.79 o 
   8   8  10       29.46       29.81      6.93 o 
   9   8  10       29.63       33.52      7.76 o 
   1   9  10       12.27       15.44      5.87 o 
   2   9  10        0.02        1.00      3.43 o 
   3   9  10       27.11       37.66      7.39 o 
   4   9  10        0.50        0.42      2.95 o 
   5   9  10        0.95        2.22      2.32 o 
   6   9  10        1.30       -0.85      1.93 o 
   7   9  10       37.90       38.85      7.54 o 
   8   9  10        0.04       -2.10      2.92 o 
   3  10  10        6.46        5.64      5.00 o 
   4  10  10        1.51        4.21      4.19 o 
   5  10  10        0.24        6.10      4.51 o 
   6  10  10        3.96        1.69      3.31 o 
   7  10  10        3.68        3.54      3.72 o 
  -2  -8  11        0.05       -0.64      3.27 o 
  -5  -7  11        0.36       -1.28      2.91 o 
  -4  -7  11        5.22       11.90      4.78 o 
  -3  -7  11        0.50        2.72      3.07 o 
  -2  -7  11        0.30        0.75      2.97 o 
  -1  -7  11       63.20       60.42      8.86 o 
   0  -7  11        4.92        6.04      4.92 o 
   1  -7  11        2.65        7.27      2.89 o 
  -5  -6  11        9.48       10.31      4.44 o 
  -4  -6  11        2.07        3.53      3.44 o 
  -3  -6  11        3.16        3.85      2.80 o 
  -2  -6  11       25.64       26.90      5.93 o 
  -1  -6  11       92.80       80.89      9.25 o 
   0  -6  11       22.82       21.13      3.85 o 
   1  -6  11       16.74       10.73      3.19 o 
   2  -6  11        7.23        7.67      2.81 o 
   3  -6  11       19.06       15.36      5.78 o 
  -6  -5  11        2.41        1.98      3.12 o 
  -5  -5  11        0.10        1.57      2.72 o 
  -4  -5  11       30.65       32.76      6.29 o 
  -3  -5  11       94.03       95.47      9.14 o 
  -2  -5  11       16.15       13.10      4.01 o 
  -1  -5  11       31.52       34.42      6.16 o 
   0  -5  11      136.69      136.31     25.24 o 
   1  -5  11       48.02       48.76      5.19 o 
   2  -5  11       21.75       25.36      4.30 o 
   3  -5  11       13.06       19.90      3.74 o 
   4  -5  11        0.70        2.67      4.39 o 
  -6  -4  11        8.28       11.19      4.49 o 
  -5  -4  11       11.08       13.77      4.68 o 
  -4  -4  11       14.81       13.11      4.45 o 
  -3  -4  11       79.59       66.63      7.74 o 
  -2  -4  11       25.20       26.36      4.13 o 
  -1  -4  11       21.54       18.30      3.19 o 
   0  -4  11      440.77      402.48     14.40 o 
   1  -4  11        3.12        2.92      1.92 o 
   2  -4  11      367.45      352.06     30.04 o 
   3  -4  11        5.11        8.91      2.79 o 
   4  -4  11       11.21       12.44      3.04 o 
  -6  -3  11        0.08        0.41      2.84 o 
  -5  -3  11       52.59       63.64      8.33 o 
  -4  -3  11        0.58        3.04      2.97 o 
  -3  -3  11        5.69        3.26      2.65 o 
  -2  -3  11       32.97       33.13      3.78 o 
  -1  -3  11        8.12        7.72      2.36 o 
   0  -3  11       10.93       11.08      2.62 o 
   1  -3  11      105.03      103.66      6.19 o 
   2  -3  11        2.02        3.13      1.90 o 
   3  -3  11        1.04        1.78      1.75 o 
   4  -3  11       36.81       36.08      6.61 o 
   5  -3  11       60.55       58.43      8.21 o 
   6  -3  11        0.50        2.91      3.10 o 
  -6  -2  11       29.43       28.91      6.22 o 
  -5  -2  11        0.01       -0.21      2.44 o 
  -4  -2  11       13.78       20.53      5.03 o 
  -3  -2  11      177.47      172.50     20.96 o 
  -2  -2  11        6.19        2.52      3.14 o 
  -1  -2  11        3.81        2.83      1.63 o 
   0  -2  11       19.04       13.39      2.93 o 
   1  -2  11      275.52      249.68     14.08 o 
   2  -2  11        6.60        8.17      2.46 o 
   3  -2  11       14.77       13.21      4.18 o 
   4  -2  11      123.49      115.27     10.17 o 
   5  -2  11       14.32       14.31      4.62 o 
   6  -2  11        4.52        1.77      2.79 o 
   7  -2  11       38.99       34.76      6.55 o 
  -6  -1  11       35.80       39.51      7.14 o 
  -5  -1  11       15.57       17.96      4.91 o 
  -4  -1  11      103.08       96.74      8.68 o 
  -3  -1  11      121.26      122.16      6.74 o 
  -2  -1  11        8.44        9.21      2.36 o 
  -1  -1  11        7.93        8.10      2.11 o 
   0  -1  11        0.07       -0.04      1.27 o 
   1  -1  11       10.29       10.03      2.26 o 
   2  -1  11      114.31      117.33      9.55 o 
   3  -1  11      109.48       96.53      8.93 o 
   4  -1  11      117.25      126.22     10.57 o 
   5  -1  11       56.56       40.45      6.89 o 
   6  -1  11       14.16       12.90      4.41 o 
   7  -1  11        3.07        1.58      2.60 o 
  -6   0  11        0.83       -2.67      2.39 o 
  -5   0  11       28.93       30.74      6.13 o 
  -4   0  11        0.08       -0.13      1.64 o 
  -3   0  11        3.45        4.42      1.90 o 
  -2   0  11       22.13       20.86      3.15 o 
  -1   0  11        0.09        1.31      3.37 o 
   0   0  11        6.02        9.41      3.23 o 
   1   0  11       87.70       92.77      8.01 o 
   2   0  11        3.80        5.54      2.37 o 
   3   0  11       70.91       70.66      7.87 o 
   4   0  11       60.31       73.08      8.48 o 
   5   0  11      581.10      553.84     27.05 o 
   6   0  11       29.04       38.75      6.74 o 
   7   0  11        0.01       -3.37      1.68 o 
   8   0  11        4.15        5.12      3.13 o 
  -5   1  11        0.22       -3.60      2.57 o 
  -4   1  11        1.07        3.23      2.00 o 
  -3   1  11       87.95      101.82      9.04 o 
  -2   1  11       37.04       42.89      4.06 o 
  -1   1  11       58.03       60.10      7.18 o 
   0   1  11       38.19       45.84      6.49 o 
   1   1  11       27.61       29.21      5.14 o 
   2   1  11        0.05       -0.81      1.49 o 
   3   1  11       74.60       61.74      7.16 o 
   4   1  11        0.76        0.42      2.23 o 
   5   1  11      281.05      265.11     16.34 o 
   6   1  11      232.27      217.03     14.76 o 
   7   1  11       24.38       38.97      6.83 o 
   8   1  11        4.16        0.79      2.97 o 
  -5   2  11        0.98       -0.85      2.80 o 
  -4   2  11       49.13       47.78      6.65 o 
  -3   2  11       10.62       11.00      2.69 o 
  -2   2  11       54.29       54.92      7.35 o 
  -1   2  11       11.38       12.57      4.05 o 
   0   2  11        3.94        3.44      2.62 o 
   1   2  11        0.95        2.70      2.10 o 
   2   2  11      155.36      132.93     10.03 o 
   3   2  11       34.41       36.40      5.96 o 
   4   2  11       92.14       94.53      8.27 o 
   5   2  11        1.65        4.55      2.98 o 
   6   2  11       21.23       38.32      6.52 o 
   7   2  11      221.45      207.47     14.47 o 
   8   2  11       34.29       39.90      7.12 o 
   9   2  11       12.72       18.52      5.18 o 
  -4   3  11       14.97       16.94      5.29 o 
  -3   3  11       21.39       29.11      6.57 o 
  -2   3  11       44.61       44.37      7.06 o 
  -1   3  11      353.35      315.63     17.99 o 
   0   3  11       52.35       56.42      7.50 o 
   1   3  11       50.79       43.70      6.45 o 
   2   3  11      113.67      116.69      9.48 o 
   3   3  11        6.75       12.48      3.72 o 
   4   3  11       44.34       48.86      6.80 o 
   5   3  11       48.43       44.21      6.55 o 
   6   3  11       75.43       73.73      8.17 o 
   7   3  11       28.51       28.33      6.02 o 
   8   3  11        8.06       13.43      4.64 o 
   9   3  11       55.95       59.45      8.29 o 
  -4   4  11        0.43        4.73      3.61 o 
  -3   4  11        1.50        7.25      3.91 o 
  -2   4  11       82.02       89.98     10.10 o 
  -1   4  11      281.15      257.79     16.13 o 
   0   4  11      225.16      229.55     14.86 o 
   1   4  11      298.25      283.12     16.91 o 
   2   4  11        0.04        2.04      2.07 o 
   3   4  11       84.64       87.53      8.21 o 
   4   4  11        2.80        0.91      2.03 o 
   5   4  11      148.34      139.68     10.79 o 
   6   4  11       21.90       18.03      4.71 o 
   7   4  11        3.72        3.62      3.10 o 
   8   4  11        0.84        6.96      3.45 o 
   9   4  11       34.03       46.55      7.61 o 
  -3   5  11        0.01       -0.19      3.33 o 
  -2   5  11        0.07        0.61      2.79 o 
  -1   5  11        0.82        0.32      2.64 o 
   0   5  11       56.24       50.99      7.61 o 
   1   5  11       95.42       81.93      9.12 o 
   2   5  11       50.54       48.46      7.23 o 
   3   5  11       50.04       47.69      6.94 o 
   4   5  11      110.10       96.13      8.95 o 
   5   5  11       20.39       24.57      5.58 o 
   6   5  11       79.40       82.92      8.67 o 
   7   5  11       85.47       89.23      9.40 o 
   8   5  11       34.54       28.92      6.20 o 
  -2   6  11        0.48        2.05      3.72 o 
  -1   6  11        5.95        4.41      3.40 o 
   0   6  11       16.65       11.60      4.30 o 
   1   6  11        0.21        3.73      3.19 o 
   2   6  11      155.92      137.10     11.39 o 
   3   6  11       14.07       23.05      5.56 o 
   4   6  11       17.92       21.99      5.05 o 
   5   6  11       12.36       21.39      5.15 o 
   6   6  11       58.55       57.47      7.66 o 
   7   6  11       48.63       70.04      8.70 o 
   8   6  11       44.82       40.02      6.78 o 
   9   6  11        9.00       11.12      4.88 o 
  -1   7  11       10.34       12.26      5.57 o 
   0   7  11       18.93       20.19      5.87 o 
   1   7  11       15.11       10.00      4.62 o 
   2   7  11        0.04        0.97      2.80 o 
   3   7  11       21.99       27.36      6.41 o 
   4   7  11       58.53       49.97      9.71 o 
   5   7  11       22.28       27.84      4.32 o 
   6   7  11        0.29        2.59      2.12 o 
   7   7  11        0.93        3.04      2.16 o 
   8   7  11        3.30        2.41      3.15 o 
   9   7  11        1.07        3.06      3.94 o 
   0   8  11        4.33        8.58      4.92 o 
   1   8  11       13.83       17.27      5.54 o 
   2   8  11       27.58       33.94      6.98 o 
   3   8  11        5.02        3.66      3.35 o 
   4   8  11       33.50       44.90      7.61 o 
   5   8  11       24.48       22.80      4.02 o 
   6   8  11       18.86       22.53      4.07 o 
   7   8  11        0.50       -2.81      3.40 o 
   8   8  11       33.67       26.35      6.79 o 
   2   9  11        6.22       12.65      5.55 o 
   3   9  11       11.39       17.34      5.54 o 
   4   9  11       30.28       29.74      6.87 o 
   5   9  11       85.14       98.59      7.28 o 
   6   9  11       12.45       13.39      3.41 o 
   7   9  11        7.95       12.64      5.02 o 
  -3  -7  12        3.13        0.41      3.00 o 
  -2  -7  12        9.84       14.12      5.11 o 
  -1  -7  12       20.66       30.38      7.14 o 
  -4  -6  12       15.85       17.37      5.44 o 
  -3  -6  12        9.74       13.96      4.69 o 
  -2  -6  12       15.35       16.74      4.85 o 
  -1  -6  12       57.09       56.39      8.23 o 
   0  -6  12       76.26       84.93     10.97 o 
   1  -6  12        1.36        2.86      2.43 o 
   2  -6  12        0.02        0.50      2.18 o 
  -5  -5  12       20.51       18.74      5.51 o 
  -4  -5  12        0.37        4.33      3.11 o 
  -3  -5  12        8.24       12.21      4.57 o 
  -2  -5  12        9.45        9.10      3.71 o 
  -1  -5  12       46.00       29.54     15.85 o 
   0  -5  12       31.47       29.56      4.30 o 
   1  -5  12      173.88      173.16      9.23 o 
   2  -5  12       65.89       72.43      6.52 o 
   3  -5  12        1.26        1.46      2.25 o 
  -5  -4  12        2.71        7.62      3.95 o 
  -4  -4  12        4.96        3.58      3.12 o 
  -3  -4  12       45.36       51.32      7.22 o 
  -2  -4  12        5.81        4.38      3.38 o 
  -1  -4  12        2.90        4.60      1.98 o 
   0  -4  12        1.16       -0.86      1.76 o 
   1  -4  12       27.70       36.53      4.56 o 
   2  -4  12        0.21        1.98      1.98 o 
   3  -4  12        2.95        6.17      3.55 o 
   4  -4  12        2.54        2.33      3.17 o 
  -5  -3  12       13.01       13.20      4.77 o 
  -4  -3  12       34.49       32.89      6.59 o 
  -3  -3  12       47.08       55.68      7.37 o 
  -2  -3  12       18.28       19.17      3.21 o 
  -1  -3  12        2.52        4.30      4.77 o 
   0  -3  12        1.91        0.71      1.49 o 
   1  -3  12        2.50        3.91      1.95 o 
   2  -3  12        3.50        5.03      3.18 o 
   3  -3  12       77.72       70.74      8.93 o 
   4  -3  12      105.36      112.90     10.76 o 
   5  -3  12       31.71       36.62      7.15 o 
  -5  -2  12       11.96        7.69      4.00 o 
  -4  -2  12        5.48       11.54      4.34 o 
  -3  -2  12        4.89        6.81      3.38 o 
  -2  -2  12       45.90       49.92      6.42 o 
  -1  -2  12       48.30       42.40      4.21 o 
   0  -2  12      118.98      115.43      6.26 o 
   1  -2  12      176.53      171.68     12.13 o 
   2  -2  12      138.65      133.57     10.94 o 
   3  -2  12       78.80       75.49      9.10 o 
   4  -2  12      125.40      130.46     11.36 o 
   5  -2  12        8.54       17.37      5.29 o 
   6  -2  12       38.14       38.38      7.29 o 
  -5  -1  12        5.12        7.42      3.49 o 
  -4  -1  12       19.74       24.34      5.48 o 
  -3  -1  12        2.94        3.39      3.16 o 
  -2  -1  12        5.05        9.28      2.52 o 
  -1  -1  12        1.02        0.26      1.49 o 
   0  -1  12      323.77      299.65     16.84 o 
   1  -1  12       41.27       27.08      5.10 o 
   2  -1  12      368.96      375.58     20.18 o 
   3  -1  12      625.42      629.45     29.82 o 
   4  -1  12      148.23      149.94     12.18 o 
   5  -1  12        6.14        2.55      3.33 o 
   6  -1  12      146.72      124.35     11.33 o 
   7  -1  12        3.74        6.84      3.96 o 
  -5   0  12        5.14        3.27      3.36 o 
  -4   0  12       19.82       18.97      4.76 o 
  -3   0  12      102.95      102.46      6.34 o 
  -2   0  12       32.61       42.81      6.67 o 
  -1   0  12        0.07        3.35      2.70 o 
   0   0  12       24.93       31.44      5.74 o 
   1   0  12      360.64      338.00     18.36 o 
   2   0  12      147.46      138.64     10.42 o 
   3   0  12        5.95        6.74      3.08 o 
   4   0  12       30.92       32.29      6.55 o 
   5   0  12       68.97       64.22      8.78 o 
   6   0  12        0.06        1.63      3.04 o 
   7   0  12       16.25       15.98      4.86 o 
  -5   1  12       16.93       18.09      5.15 o 
  -4   1  12        0.43        2.09      2.17 o 
  -3   1  12        0.01        2.50      3.16 o 
  -2   1  12       25.36       23.49      5.56 o 
  -1   1  12        3.56        5.55      3.14 o 
   0   1  12       51.72       53.44      7.25 o 
   1   1  12        7.40        7.91      3.13 o 
   2   1  12       33.87       46.22      6.70 o 
   3   1  12      134.01      116.36      9.54 o 
   4   1  12      118.61      109.87     10.01 o 
   5   1  12       18.59       23.57      5.62 o 
   6   1  12        4.82        7.57      3.98 o 
   7   1  12       11.52        7.29      4.10 o 
   8   1  12        0.83       -0.59      2.91 o 
  -4   2  12       18.72       24.60      6.05 o 
  -3   2  12       35.49       34.81      6.57 o 
  -2   2  12      216.00      193.58     13.68 o 
  -1   2  12       42.88       44.99      7.14 o 
   0   2  12        0.00        1.83      2.63 o 
   1   2  12        8.06       13.64      4.12 o 
   2   2  12       32.92       30.78      5.80 o 
   3   2  12       56.05       47.45      6.98 o 
   4   2  12        0.55       -0.11      2.28 o 
   5   2  12        4.23        4.06      3.49 o 
   6   2  12        1.12        2.92      3.20 o 
   7   2  12       85.84       80.21      9.59 o 
   8   2  12        5.10        2.85      3.84 o 
  -4   3  12        9.85        7.88      4.66 o 
  -3   3  12       13.13       34.00      6.97 o 
  -2   3  12      116.45      109.79     10.21 o 
  -1   3  12        1.59        3.13      2.86 o 
   0   3  12       35.10       45.06      7.33 o 
   1   3  12       50.78       56.22      7.60 o 
   2   3  12       48.49       40.21      6.47 o 
   3   3  12        1.24        3.61      2.36 o 
   4   3  12       17.79       23.15      5.52 o 
   5   3  12        0.02        2.20      2.88 o 
   6   3  12        1.30        4.12      2.88 o 
   7   3  12       11.52        7.60      3.82 o 
   8   3  12      111.24      106.85     10.31 o 
  -3   4  12       17.40       29.44      7.02 o 
  -2   4  12       12.39        9.87      4.99 o 
  -1   4  12        1.49       -4.13      2.06 o 
   0   4  12        1.58        0.72      2.61 o 
   1   4  12       62.70       71.52      8.92 o 
   2   4  12       62.02       67.89      8.39 o 
   3   4  12       57.21       63.83      8.22 o 
   4   4  12      218.22      205.45     13.90 o 
   5   4  12       63.79       66.09      8.23 o 
   6   4  12       64.80       67.80      8.43 o 
   7   4  12       59.69       66.45      8.69 o 
   8   4  12       43.49       47.02      7.47 o 
   9   4  12       17.79       22.12      5.75 o 
  -2   5  12        0.61        6.00      4.07 o 
  -1   5  12       36.41       37.79      7.41 o 
   0   5  12        8.76        4.72      3.52 o 
   1   5  12       22.69       28.13      6.21 o 
   2   5  12       95.80       80.84      9.53 o 
   3   5  12       87.68       88.20      9.53 o 
   4   5  12        6.81       10.28      3.85 o 
   5   5  12       16.86       17.96      4.99 o 
   6   5  12       76.71       85.15      9.31 o 
   7   5  12        3.35        4.35      3.54 o 
   8   5  12       20.93       35.04      6.76 o 
  -1   6  12       13.90       20.07      6.29 o 
   0   6  12        0.89        3.04      3.00 o 
   1   6  12       15.95       16.01      5.12 o 
   2   6  12        4.20        2.07      3.65 o 
   3   6  12      201.26      205.64     14.77 o 
   4   6  12        9.42        9.92      4.07 o 
   5   6  12        0.03        0.67      2.49 o 
   6   6  12        0.08       -1.32      2.90 o 
   7   6  12        1.41        4.62      3.64 o 
   8   6  12        5.59        8.37      4.15 o 
   0   7  12        1.83        3.40      4.27 o 
   1   7  12        0.01       -0.67      3.11 o 
   2   7  12       37.91       46.84      8.07 o 
   3   7  12       76.88       65.80      9.03 o 
   4   7  12        0.01        0.22      1.86 o 
   5   7  12       19.68       37.06      7.27 o 
   6   7  12        3.78        4.69      3.74 o 
   7   7  12        4.53        8.53      3.58 o 
   8   7  12        4.27        1.44      3.11 o 
   1   8  12        0.07       -0.88      3.82 o 
   2   8  12       18.30       20.65      5.94 o 
   3   8  12       65.81       73.28      9.57 o 
   4   8  12       70.48       57.84      8.69 o 
   5   8  12        1.32        2.77      2.50 o 
   6   8  12       14.91       22.93      4.99 o 
   7   8  12        5.37        8.51      3.08 o 
   4   9  12       29.13       24.11      6.11 o 
   5   9  12      107.28      128.99     11.82 o 
   6   9  12        1.51        5.42      2.83 o 
  -2  -6  13        3.92        4.79      3.35 o 
  -1  -6  13        3.41       -1.61      2.51 o 
   0  -6  13       36.42       31.63      4.85 o 
  -4  -5  13        0.49        3.69      3.67 o 
  -3  -5  13        7.67       11.98      4.42 o 
  -2  -5  13        1.11        2.00      2.74 o 
  -1  -5  13       21.63       24.33      5.75 o 
   0  -5  13       17.66       23.90      4.07 o 
   1  -5  13        0.23        3.55      2.36 o 
   2  -5  13        2.37        1.57      3.34 o 
  -4  -4  13       15.49       17.33      4.90 o 
  -3  -4  13        8.82       10.96      4.18 o 
  -2  -4  13       34.93       42.16      6.94 o 
  -1  -4  13        2.57        6.37      2.26 o 
   0  -4  13       15.14       13.58      3.17 o 
   1  -4  13        1.20        0.48      1.95 o 
   2  -4  13        0.34        0.74      3.14 o 
   3  -4  13        0.71       -2.91      2.70 o 
   4  -4  13        6.64        8.13      5.21 o 
  -4  -3  13       10.04       11.08      4.34 o 
  -3  -3  13       16.61       14.28      4.76 o 
  -2  -3  13       41.43       51.81      7.01 o 
  -1  -3  13       10.89       12.17      5.94 o 
   0  -3  13        0.00        2.22      2.59 o 
   1  -3  13       26.13       25.84      5.92 o 
   2  -3  13        7.46        6.67      3.38 o 
   3  -3  13        1.47        3.92      3.25 o 
   4  -3  13        1.55        3.61      3.23 o 
   5  -3  13        0.25        7.66      4.53 o 
  -4  -2  13        4.95        4.97      3.46 o 
  -3  -2  13       16.07       22.34      5.39 o 
  -2  -2  13       40.64       26.36     16.97 o 
  -1  -2  13       67.60       65.89      7.85 o 
   0  -2  13       27.07       34.26      6.09 o 
   1  -2  13        1.72        4.77      2.81 o 
   2  -2  13        1.19        0.24      2.79 o 
   3  -2  13       26.49       27.88      6.50 o 
   4  -2  13        1.20        4.21      3.35 o 
   5  -2  13       18.39       12.40      4.59 o 
  -4  -1  13        8.73        1.45      2.96 o 
  -2  -1  13        2.36        0.60      2.68 o 
  -1  -1  13        1.46        3.84      3.05 o 
   0  -1  13       16.15       18.91      4.69 o 
   1  -1  13        1.59        6.46      2.92 o 
   2  -1  13       72.65       67.29      8.27 o 
   3  -1  13        5.51        7.79      3.66 o 
   4  -1  13       11.95        6.47      3.36 o 
   5  -1  13        5.52        9.15      4.36 o 
   6  -1  13       11.06        7.32      4.11 o 
  -3   0  13        0.05        4.12      3.43 o 
  -2   0  13        0.63        1.97      3.17 o 
  -1   0  13        0.19        5.56      3.06 o 
   0   0  13       15.13       17.88      4.54 o 
   1   0  13      209.56      198.87     13.73 o 
   2   0  13       74.67       72.22      8.41 o 
   3   0  13        0.05       -0.08      2.28 o 
   4   0  13       23.89       21.39      5.43 o 
   5   0  13       39.38       39.07      7.60 o 
   6   0  13        7.77        8.00      4.01 o 
   7   0  13        0.90        4.19      3.45 o 
  -3   1  13        0.42        0.05      3.53 o 
  -2   1  13       37.20       45.30      7.47 o 
  -1   1  13        4.44        5.86      2.97 o 
   0   1  13        0.40        4.18      2.86 o 
   1   1  13      288.76      268.76     16.37 o 
   2   1  13       41.13       43.71      6.96 o 
   3   1  13        8.42        9.08      3.94 o 
   4   1  13        2.21        5.65      3.93 o 
   5   1  13      104.74      109.08     10.57 o 
   6   1  13        0.68        3.66      3.54 o 
   7   1  13       28.99       36.12      7.60 o 
  -3   2  13       32.02       44.21      7.47 o 
  -2   2  13       15.86       18.17      5.28 o 
  -1   2  13        3.05        8.32      3.71 o 
   0   2  13        4.55        2.81      2.98 o 
   1   2  13        0.78       -1.11      1.99 o 
   2   2  13        7.53        4.08      2.89 o 
   3   2  13        4.27        2.09      2.27 o 
   4   2  13        9.15        5.31      3.41 o 
   5   2  13       30.37       23.96      5.46 o 
   6   2  13      180.45      182.09     14.07 o 
   7   2  13      102.61       92.07     10.53 o 
   8   2  13        0.09       -2.57      3.03 o 
  -3   3  13        0.01        1.35      3.55 o 
  -2   3  13        0.42       -0.91      2.92 o 
  -1   3  13        4.10        3.82      3.31 o 
   0   3  13        8.84        4.73      3.44 o 
   1   3  13        8.80        7.57      3.58 o 
   2   3  13        0.00        3.74      2.84 o 
   3   3  13       15.27       12.13      4.25 o 
   4   3  13        2.40        2.10      3.15 o 
   5   3  13      308.58      292.52     18.15 o 
   6   3  13      101.51       89.13     10.00 o 
   7   3  13       15.43       23.59      5.59 o 
   8   3  13       15.18       10.84      4.79 o 
  -2   4  13        4.57        4.98      4.19 o 
  -1   4  13       26.06       21.00      5.75 o 
   0   4  13        1.68       -0.37      2.76 o 
   1   4  13        3.01        7.02      3.65 o 
   2   4  13        0.79        5.57      3.56 o 
   3   4  13        0.65       -1.86      2.46 o 
   4   4  13        4.62        4.53      3.54 o 
   5   4  13       31.75       43.57      7.44 o 
   6   4  13        5.44        2.57      3.40 o 
   7   4  13        4.70        7.85      4.34 o 
   8   4  13       28.94       32.48      7.05 o 
  -1   5  13        2.06        8.01      4.10 o 
   0   5  13       62.76       56.22      8.76 o 
   1   5  13       38.93       45.66      7.84 o 
   2   5  13       14.80       20.86      5.77 o 
   3   5  13       36.49       43.87      7.52 o 
   4   5  13        0.05        0.16      2.35 o 
   5   5  13        4.24        2.09      3.33 o 
   6   5  13       18.85       23.38      5.95 o 
   7   5  13        7.10        9.40      4.36 o 
   8   5  13        1.99        0.51      3.74 o 
   0   6  13        8.38       11.59      4.82 o 
   1   6  13       13.24       10.06      4.42 o 
   2   6  13       63.59       71.47      9.69 o 
   3   6  13        1.16        6.48      3.86 o 
   4   6  13        1.74       11.98      4.18 o 
   5   6  13        0.15        4.38      3.52 o 
   6   6  13        3.01        1.33      3.54 o 
   7   6  13        2.10        3.63      3.49 o 
   8   6  13        0.98        3.57      3.66 o 
   1   7  13        5.73       16.66      5.51 o 
   2   7  13       54.96       57.15      9.25 o 
   3   7  13       13.27       16.44      5.37 o 
   4   7  13        1.11        1.92      3.25 o 
   5   7  13        0.25       -1.94      2.91 o 
   6   7  13        3.35        4.38      3.58 o 
   7   7  13        4.67        6.81      3.92 o 
   3   8  13        4.56       15.82      5.23 o 
   4   8  13       12.11       21.15      5.88 o 
   5   8  13        0.30       -0.13      2.18 o 
   6   8  13        0.04        0.95      2.16 o 
  -1  -5  14        0.04        0.21      2.64 o 
   0  -5  14       73.77       74.98      9.49 o 
  -3  -4  14       10.42       10.36      4.14 o 
  -2  -4  14        0.67        0.98      2.90 o 
   0  -4  14        2.43        4.62      3.13 o 
   1  -4  14        6.10        5.47      3.73 o 
   2  -4  14        6.78       19.26      5.89 o 
  -3  -3  14        9.20        9.85      4.13 o 
  -1  -3  14        1.01       -2.39      2.81 o 
   0  -3  14        0.59        0.50      2.54 o 
   1  -3  14        3.64        3.69      3.14 o 
   2  -3  14       27.12       41.30      7.79 o 
   3  -3  14        1.94        4.29      3.45 o 
   4  -3  14       10.34       11.57      5.94 o 
  -1  -2  14        8.66        8.54      3.71 o 
   0  -2  14        2.45       -1.71      2.65 o 
   1  -2  14        1.28        2.34      2.64 o 
   2  -2  14        0.00        0.68      2.36 o 
   3  -2  14        7.95       15.82      4.83 o 
   4  -2  14       14.05       18.45      5.80 o 
   5  -2  14        0.34       -2.32      3.56 o 
  -2  -1  14        0.36        0.32      3.21 o 
  -1  -1  14       14.18       11.27      4.56 o 
   0  -1  14       23.66       27.10      5.90 o 
   1  -1  14        0.63        1.49      2.54 o 
   2  -1  14       28.73       30.52      6.22 o 
   3  -1  14        6.26        4.40      3.12 o 
   4  -1  14       14.12       14.91      4.95 o 
   5  -1  14        7.10        6.83      3.81 o 
  -2   0  14        0.01       -2.30      2.85 o 
  -1   0  14        1.54        2.39      3.34 o 
   0   0  14        0.20        4.93      3.19 o 
   1   0  14       36.85       29.59      6.09 o 
   2   0  14      109.99       95.66      9.47 o 
   3   0  14       14.58       13.91      4.44 o 
   4   0  14       15.19       13.41      4.51 o 
   5   0  14        4.52        9.81      4.70 o 
   6   0  14        3.07        3.41      4.17 o 
  -3   1  14        1.76        1.79      3.79 o 
  -2   1  14      144.36      165.84     13.15 o 
  -1   1  14       44.78       65.27      8.74 o 
   0   1  14      118.16      117.63     10.83 o 
   1   1  14      172.74      164.11     12.60 o 
   2   1  14       57.33       63.78      8.45 o 
   3   1  14        6.84        6.87      3.22 o 
   4   1  14       10.71       13.10      4.39 o 
   5   1  14        0.26       -0.34      2.78 o 
   6   1  14       34.42       30.60      7.24 o 
  -2   2  14        0.77       -1.73      3.13 o 
  -1   2  14       22.86       28.12      6.70 o 
   0   2  14       30.91       35.11      6.83 o 
   1   2  14        8.91       17.58      4.92 o 
   2   2  14      223.61      237.54     15.85 o 
   3   2  14       43.03       45.75      7.48 o 
   4   2  14       98.77      115.66     10.92 o 
   5   2  14       49.15       57.67      8.75 o 
   6   2  14       86.63       67.33      9.12 o 
   7   2  14        1.33        6.35      4.31 o 
  -2   3  14       12.35        3.32      4.18 o 
  -1   3  14       33.43       43.00      8.15 o 
   0   3  14        3.56       -0.14      2.88 o 
   1   3  14       17.71       25.79      6.02 o 
   2   3  14      148.52      161.11     12.81 o 
   3   3  14       20.46       24.65      5.86 o 
   4   3  14        0.00       -2.41      2.44 o 
   5   3  14        0.02        3.24      3.77 o 
   6   3  14        0.86       -3.47      2.69 o 
   7   3  14        3.35        3.88      3.68 o 
  -1   4  14        0.60       -0.03      3.65 o 
   0   4  14       23.08       36.52      7.44 o 
   1   4  14        0.69        2.78      3.06 o 
   2   4  14       15.47       12.64      4.53 o 
   3   4  14        1.23       -1.07      2.81 o 
   4   4  14        4.75       10.06      4.59 o 
   5   4  14        2.79        6.02      3.48 o 
   6   4  14       55.03       68.43      9.45 o 
   7   4  14       38.35       44.96      8.25 o 
   0   5  14        6.88       11.24      5.31 o 
   1   5  14        0.06        1.88      3.49 o 
   2   5  14       40.06       47.59      8.48 o 
   3   5  14       36.74       40.79      7.74 o 
   4   5  14        6.17       11.94      4.48 o 
   5   5  14        2.64       -0.45      3.02 o 
   6   5  14       27.61       36.84      7.17 o 
   7   5  14       21.74       30.29      6.97 o 
   1   6  14        1.03        1.98      3.86 o 
   2   6  14        1.47       -4.09      3.05 o 
   3   6  14       10.57       18.96      5.63 o 
   4   6  14        7.55       11.44      4.79 o 
   5   6  14        0.80        2.08      3.42 o 
   6   6  14       14.53       14.25      5.32 o 
   7   6  14        1.87        1.03      3.61 o 
   3   7  14        0.24       -1.63      3.39 o 
   4   7  14        1.36       -0.13      3.71 o 
   5   7  14        0.18       -2.75      3.28 o 
   6   7  14        1.57        0.66      3.70 o 
  -1  -3  15        0.02        5.39      3.49 o 
   0  -3  15        1.90        1.98      3.23 o 
   1  -3  15       14.17       11.04      4.26 o 
   2  -3  15       46.80       67.13      9.80 o 
  -1  -2  15       14.84       12.80      4.53 o 
   0  -2  15        9.48       11.84      4.71 o 
   1  -2  15        0.12        6.79      3.72 o 
   2  -2  15        4.68       11.52      4.45 o 
   3  -2  15       10.35        9.40      4.78 o 
  -1  -1  15        3.31        1.93      3.19 o 
   0  -1  15       54.28       56.24      8.40 o 
   1  -1  15        4.25        4.53      3.31 o 
   2  -1  15        4.97        6.36      3.51 o 
   3  -1  15        1.62        0.78      2.89 o 
   4  -1  15       10.23       17.58      5.61 o 
  -2   0  15        0.25        1.47      3.69 o 
  -1   0  15       42.74       57.51      8.67 o 
   0   0  15       10.19       11.78      4.88 o 
   1   0  15        4.72        3.97      3.22 o 
   2   0  15       77.87       85.51     10.24 o 
   3   0  15        0.97        2.03      2.68 o 
   4   0  15        0.13       -0.36      2.99 o 
   5   0  15        9.65       10.33      4.87 o 
  -2   1  15       26.80       37.24      7.75 o 
  -1   1  15       41.70       45.01      8.02 o 
   0   1  15        0.12       -0.30      2.86 o 
   1   1  15        3.07        0.38      3.25 o 
   2   1  15        2.27        5.36      3.29 o 
   3   1  15       11.24        2.11      2.73 o 
   4   1  15        0.31        1.55      2.72 o 
   5   1  15       20.27       26.68      6.62 o 
  -1   2  15        1.31       -3.12      2.93 o 
   0   2  15       72.15       72.01      9.75 o 
   1   2  15        5.85        6.86      3.40 o 
   2   2  15       66.26       74.85      9.81 o 
   3   2  15       35.20       28.82      6.59 o 
   4   2  15        4.04        0.10      3.01 o 
   5   2  15        6.95        9.10      4.60 o 
   6   2  15        7.22        7.40      4.58 o 
  -1   3  15        0.69        5.25      4.44 o 
   0   3  15       31.17       47.57      8.86 o 
   1   3  15       78.39       79.95     10.23 o 
   2   3  15       17.19       29.79      6.78 o 
   3   3  15        2.27        2.62      2.99 o 
   4   3  15       16.97       21.35      6.02 o 
   5   3  15        1.77       -0.24      3.20 o 
   6   3  15       18.90       16.15      6.25 o 
   0   4  15        2.93        8.63      5.27 o 
   1   4  15       40.39       31.82      7.62 o 
   2   4  15       30.34       37.58      7.98 o 
   3   4  15       16.63       29.14      6.66 o 
   4   4  15       13.98        8.55      4.52 o 
   5   4  15      160.86      163.29     13.75 o 
   6   4  15       38.49       53.58      9.02 o 
   1   5  15        0.78        1.73      4.70 o 
   2   5  15        3.60        7.66      5.09 o 
   3   5  15       29.18       31.29      7.19 o 
   4   5  15        1.90        3.24      3.44 o 
   5   5  15       37.09       31.35      7.34 o 
   6   5  15       12.32       20.57      6.23 o 
   3   6  15        3.91       10.95      5.01 o 
   4   6  15        0.97        4.28      4.11 o 
   5   6  15        0.05       -5.19      3.07 o 
   1  -1  16        0.03        0.85      3.49 o 
   2  -1  16       13.12       11.99      5.13 o 
   0   0  16        0.12        3.44      3.48 o 
   1   0  16       13.04       13.44      4.95 o 
   2   0  16       19.93       28.95      6.98 o 
   3   0  16       17.53       19.64      6.04 o 
   0   1  16       25.33       20.10      6.03 o 
   1   1  16        9.07       16.13      5.65 o 
   2   1  16       11.28       12.01      5.39 o 
   3   1  16        3.19        4.52      3.64 o 
   4   1  16        2.71        6.07      4.85 o 
   1   2  16       32.76       32.00      7.64 o 
   2   2  16        1.17        1.52      3.87 o 
   3   2  16        7.07        9.98      4.42 o 
   4   2  16       28.21       40.14      8.35 o 
   1   3  16       18.93       23.31      7.02 o 
   2   3  16       17.86        9.17      5.10 o 
   3   3  16       48.33       32.49      7.80 o 
   4   3  16        4.28        5.54      4.04 o 
   3   4  16        1.80        0.66      4.17 o 
                                                 
